# Supplementary material for: Natural language processing (NLP) tools in extracting biomedical concepts from research articles: a case study on autism spectrum disorder
Source: BMC Med Inform Decis Mak. 2020 Dec 30;20(Suppl 11):322. doi: 10.1186/s12911-020-01352-2 (PMC7772897; doi:10.1186/s12911-020-01352-2)
Supplement: Supplementary file 3 — Additional file 3: Please refer to the Excel file Supplemental_tables.xlsx. [file 12911_2020_1352_MOESM3_ESM.xlsx]

## Sheet: Table of Contents
Sheet	Description
S1	Benchmark (BM) ASD terms based on Lingren et al. (2016)
S2	A list of psychiatric disorders that can be comorbid with ASD based on Leyfer et al. (2006). These commorbidities were filtered out from the CLAMP, cTAKES, and MetaMap predictions using their CUI.
S3	A prioritized list of new terminology describing phenotypic manifestations of ASD based on false positive predictions (FP) from CLAMP, cTAKES, and MetaMap. Only CUI of FP terms predicted by CLAMP, cTAKES, and MetaMap in the same sentence and occuring in the same sentence as a benchmark (BM) term, were considered (we will call these sentences filtered sentences). Each row represents the FP CUI (FP…
S4	A list of overlapping predictions to each BM label in the 544 PubMed full-texts
S5	A list of overlapping predictions to each BM label in the 20,408 PubMed abstracts
S6	CLAMP results for NER task when only "problem" semantic type was used

## Sheet: S1
CUI	TEXT	TYPE
C0004352	Autism	New
C1510586	Autism Spectrum Disorder	New
C0004352	Autistic	New
C1510586	ASD	New
C1510586	ASDs	New
C0236792	Asperger	New
C0236792	Asperger's	Asperger's
C1837434	ASPERGER SYNDROME, SUSCEPTIBILITY TO, 3	Asperger's
C1837646	ASPERGER SYNDROME, SUSCEPTIBILITY TO, 1	Asperger's
C1837697	ASPERGER SYNDROME, SUSCEPTIBILITY TO, 2	Asperger's
C1864961	ASPERGER SYNDROME, SUSCEPTIBILITY TO, 4	Asperger's
C1845334	ASPERGER SYNDROME, X-LINKED, SUSCEPTIBILITY TO, 2 (finding)	Asperger's
C1845341	ASPERGER SYNDROME, X-LINKED, SUSCEPTIBILITY TO, 1 (disorder)	Asperger's
C3151708	ASPERGER SYNDROME, SUSCEPTIBILITY TO, X-LINKED 1	Asperger's
C3151722	ASPERGER SYNDROME, SUSCEPTIBILITY TO, X-LINKED 2	Asperger's
C0004352	Autistic Disorder	Autism
C0175842	Autistic Children	Autism
C0233639	Autistic thinking	Autism
C0856975	Autistic behavior	Autism
C1306579	psychopathy; autistic	Autism
C1846135	Autistic features	Autism
C0154446	Infantile autism, current or active state	Autism
C0338986	Atypical autism	Autism
C1389182	mental retardation; autistic features	Autism
C1839793	Autistic-like behavior	Autism
C1841787	Autism or autistic-like condition	Autism
C1846042	Autistic features (rare)	Autism
C2749029	Autistic-like features	Autism
C3279328	Autistic features (if left untreated)	Autism
C1298684	Autistic spectrum disorder with isolated skills	Autism
C1845866	Behavioral changes consistent with an autistic disorder	Autism
C2062756	autistic disorder of childhood onset with full syndrome	Autism
C2062757	autistic disorder of childhood onset with residual state	Autism
C3148934	MENTAL RETARDATION WITH LANGUAGE IMPAIRMENT AND AUTISTIC FEATURES, 390-KB DE	Autism
C1510586	Autism Spectrum Disorders	Autism
C3278858	Autism spectrum disorder (less common)	Autism
C0524528	Pervasive development disorder	PDD-NOS
C0008074	Child Development Disorders, Pervasive	PDD-NOS
C0349331	Other pervasive developmental disorders	PDD-NOS
C0851877	Pervasive developmental disorders NEC	PDD-NOS
C1839006	Pervasive developmental disorder (CVS+)	PDD-NOS
C2062758	atypical pervasive developmental disorder	PDD-NOS
C1456313	Other specified pervasive developmental disorders	PDD-NOS
C2874989	Pervasive and specific developmental disorders (F80-F89)	PDD-NOS
C1445953	moderate eye contact	General
C1445953	eye contact fair	General
C1445953	eye contact less than optimal	General
C1445953	eye contact is present about 1/2 of time	General
C1445953	sometimes making poor eye contact	General
C1445953	intermittent eye contact	General
C1445953	made intermittent eye contact	General
C1445953	occasional brief eye contact	General
C1445953	inconsistent eye contact	General
C1445953	prefers to look at people out of corner of eye	General
C1445953	eye contact was variable	General
C1445953	eye contact mildly diminished	General
C1445953	eye contact moderately reduced	General
C1445953	decreased eye contact	General
C1445953	diminished eye contact with examiner	General
C1445953	eye contact of marginal quality	General
C1445953	limited eye contact	General
C1445953	little eye contact	General
C1445953	makes little eye contact	General
C1445953	eye contact fleeting	General
C1445953	looked at me only fleetingly	General
C1445953	he only provides a fleeting eye contact	General
C1445953	eye contact only fleetingly achieved	General
C1445953	eye contact difficult to obtain, tended to be fleeting	General
C1445953	eye contact abnormal	General
C1445953	eye contact is present only sporadically; exhibits social smile only sporadically	General
C1445953	eye contact was marginal, usually fleeting, typified by lack of social acknowledgment	General
C1445953	difficult to obtain or maintain eye contact	General
C1445953	difficult to maintain eye contact	General
C1445953	eye contact very difficult	General
C1445953	rarely maintained eye contact	General
C1445953	rarely makes eye contact	General
C1445953	rarely establishes eye contact	General
C1445953	he did not initiate eye contact	General
C1445953	did not initiate any eye contact	General
C1445953	avoided eye contact	General
C1445953	avoided direct gaze	General
C1445953	avoiding any eye contact	General
C1445953	assiduously avoided any eye contact	General
C1445953	he avoided eye contact with examiner	General
C1445953	facial expressions constricted, and eye contact	General
C1445953	trouble making eye contact	General
C1445953	minimal eye contact	General
C1445953	impairment in eye-to-eye gaze	General
C1445953	does not make good eye contact	General
C1445953	did not establish good eye contact	General
C1445953	did not sustain eye contact	General
C1445953	very little eye contact	General
C1445953	very little eye contact with others	General
C1445953	very limited eye contact	General
C1445953	makes very little eye contact	General
C1445953	makes scarce eye contact	General
C1445953	poor eye contact	General
C1445953	shows poor eye contact	General
C1445953	very poor eye contact	General
C1445953	eye contact very poor	General
C1445953	makes very poor eye contact	General
C1445953	eye contact is virtually nill	General
C1445953	eye contact is observed 3 times during 45 minute interview	General
C1445953	never looks you in the eye	General
C1445953	does not establish eye contact	General
C1445953	eye contact never established	General
C1445953	lack of eye contact	General
C1445953	he did not provide any eye contact	General
C1445953	no eye contact with examiner	General
C1445953	no eye contact	General
C1445953	eye contact non-existent	General
C0813217	flat facial expression	General
C0813217	facial expression is lacking for any social interchange	General
C0813217	no indication of affect in his face	General
C0813217	expressionless face	General
C0813217	lack of facial expression	General
C0813217	mask-like facial expression	General
C0813217	poverty of facial expression	General
C0566009	non-verbal social skills are poor	General
C0566009	abnormal non-verbal communication	General
C0566009	no systematic, interactive non-verbal communication	General
C0566009	does not use body posture to communicate	General
C0566009	does not use gestures to communicate	General
C0566009	difficulty using non-verbal communication	General
C2372111	will not play with others	General
C2372111	plays alone	General
C2372111	doesn't play with anyone	General
C2372111	plays by himself	General
C2372111	solitary in his play	General
C2372111	he only plays by himself	General
C2372111	plays for long periods by himself	General
C2372111	prefers to play alone	General
C2372111	likes to play by himself	General
C2372111	most of time he plays by himself	General
C2372111	usually plays alone	General
C2372111	does not play with other children	General
C2372111	does not play with others	General
C2372111	never playing with other children	General
C2372111	not playing interactively	General
C2372111	inability to play with other children	General
C2372111	won't play with other kids	General
C2372111	zero interactive play	General
C2372111	no clear history of interactive play with other children	General
C2372111	does not engage in reciprocal play	General
C2372111	doesn't play games with family members or friends	General
C2372111	no interest in playing with others	General
C2372111	uninterested in playing with other children	General
C2372111	no effort to initiate play with other children	General
C2372111	does not usually play with other children	General
C2372111	only rarely likes to play with other children	General
C2372111	she does engage in interactive play with other children easily	General
C2372111	he engages in little cooperative play	General
C2372111	little in the way of social interactive play	General
C2372111	does not engage or play with other children normally	General
C2372111	difficulty playing with peers, particularly in terms of both initiating and maintaining contact	General
C2372111	engages in no definite social play with age mates	General
C2372111	no effort to initiate play with other children	General
C2372111	did not participate in any turn taking activities	General
C2372111	avoidant of mutual play	General
C2372111	avoids play with his peers	General
C2372111	solitary play	General
C2372113	parallel play	General
C2372113	parallel play only	General
C2372113	prefers parallel play	General
C2372113	likes to be around children, doesn't play with them	General
C2372113	observes other children rather than join in	General
C2372113	mostly watches other children	General
C2372113	watches children, but doesn't participate	General
C2372113	seems to want to be in the same room as other children, but is not actively involved in their activity	General
C1287531	interest in peers	General
C1287531	interested in interacting with other children	General
C1287531	interested in interacting with family or other children	General
C1287531	shows interest in peer relations	General
C1287531	no interest in peers	General
C1287531	not interested in interacting with other children	General
C1287531	uninterested in interacting with family or other children	General
C1287531	does not show any interest in peer relations	General
C0150080	socially isolated	General
C0150080	socially, he isolates himself	General
C0150080	isolative behavior	General
C0150080	loner	General
C0150080	always been a loner	General
C0150080	parents describe him as a loner	General
C0150080	socially, he is a loner	General
C0150080	pretty much a loner	General
C0150080	no friends	General
C0150080	no friends in his peer group	General
C0150080	prefers isolated/autonomous activities; no close friends	General
C0150080	has made few if any friends	General
C0150080	impaired social interaction	General
C0150080	impaired social interactions	General
C0150080	social communication disorder	General
C0150080	social interaction disorder	General
C2675043	decreased interaction with other children	General
C2675043	does not interact much with other children	General
C2675043	doesn't have much interaction with children	General
C2675043	limited in interactions with other children	General
C2675043	minimal interaction with peers	General
C2675043	impairment of peer relationships	General
C2675043	does not have good peer relationships	General
C2675043	history of failure to develop peer relationships	General
C2675043	does not mix with other children	General
C2675043	has great difficulty interacting with other children	General
C2675043	does not engage or play with other children normally	General
C2675043	lacks socialization skills with other children	General
C2675043	very limited in the quality of social interaction with other children	General
C2675043	poor social skills or interest in social interaction with peers	General
C2675043	has friends, but is socially inept	General
C2675043	differently interacting with other children	General
C2675043	continues to manifest atypicalities in interactional style and language pattern	General
C2675043	limited social interaction	General
C2675043	very little interaction with people around him	General
C2675043	his interactions with others tends to be quite limited	General
C2675043	limited interaction with other individuals	General
C2675043	lost any interest in playing interactive games	General
C2675043	very little in the way of social responsiveness or rapport	General
C2675043	restricted ability to initiate contact	General
C2675043	not socially connected to parents	General
C2675043	consistent lack of social reciprocity	General
C2675043	withdrawn, passive behavior	General
C2675043	peculiar, avoidant, disengaged	General
C2675043	social withdrawal	General
C2675043	not engaging socially	General
C2675043	cannot be engaged	General
C2675043	not really connected socially	General
C2675043	no social responsiveness	General
C2675043	refused efforts to interact	General
C2675043	no attempt to interact with examiner	General
C2675043	not attending to social approaches from adults	General
C2675043	he will resist being held, hugged or shown physical affection	General
C2675043	totally unresponsive to efforts to engage him interpersonally	General
C2675043	did not actively engage with this examiner	General
C2675043	difficulty with social interaction	General
C2675043	disregards all attempts to interact with him	General
C2675043	could not be engaged in social interaction	General
C2675043	socially disconnected	General
C2675043	relatively poor social interaction	General
C2675043	will not interact in a socially meaningful manner	General
C2675043	general disregard in social interaction	General
C2675043	minimal interaction with examiner	General
C2675043	clear-cut abnormalities in area of social interaction	General
C2675043	pays little attention to family or examiner	General
C2675043	decreased social interactions	General
C2675043	limited interaction with other individuals	General
C2675043	his interactions with others tends to be quite limited	General
C2675043	social interaction limited, particularly in group setting	General
C2675043	severe delay in socializations	General
C2675043	little social interaction with others	General
C2675043	social disconnectedness	General
C2675043	social interaction very limited	General
C2675043	social interaction clearly disturbed	General
C2675043	marked impairment of interpersonal relations	General
C2675043	problems with reciprocal social interactions	General
C2675043	difficulty establishing close relationships	General
C2675043	lacks social skills (poor, impaired, limited)	General
C2675043	resists being held, hugged or shown physical affection	General
C2675043	atypical child with whom to interact	General
C2372078	has to be drawn into interactions with other children	General
C2372078	peer interactions are directed by other children	General
C2372078	does not seek out contact with other children	General
C2372078	did not initiate any contact	General
C2372078	she is not seeking social interactions	General
C2372078	she certainly does not seek out attention	General
C2372078	no spontaneous social interaction	General
C2372078	he does not spontaneously seek to share interests or achievements with other people	General
C2372078	did not show any evidence of initiating an interaction	General
C2372078	initiates only limited social exchanges	General
C2372078	initiates little in the way of contact with friends	General
C2372078	initiates very little in the way of play behavior	General
C2372078	does not initiate any social behavior with family or individuals	General
C2372078	still not able to initiate a social interaction	General
C2372078	not spontaneously engaging in other children	General
C2372078	no voluntary interaction with therapist	General
C2372078	did not initiate any interaction, verbal or nonverbal	General
C2372078	enters into interactions with other children	General
C2372078	peer interactions are directed by self	General
C2372078	seeks out contact with other children	General
C2372078	initiating social interactions	General
C2372078	did initiate contact	General
C2372078	is seeking social interactions	General
C2372078	certainly does seek out attention	General
C2372078	spontaneous social interaction	General
C2372078	does spontaneously seek to share interests or achievements with other people	General
C2372078	did show evidence of initiating an interaction	General
C2372078	initiates social exchanges	General
C2372078	initiates contact with friends	General
C2372078	initiates play behavior	General
C2372078	initiates social behavior with family or individuals	General
C2372078	able to initiate a social interaction	General
C2372078	spontaneously engaging in other children	General
C2372078	voluntary interaction with therapist	General
C2372078	initiate any interaction, verbal or nonverbal	General
C0871226	lack of "connecting"	General
C0871226	talking to self	General
C0871226	played with toys by mother's side	General
C0871226	self-directed behavior	General
C0871226	self-directed	General
C0871226	reciprocity	General
CHIP1000201	plays with people as objects	General
CHIP1000201	uses hand as tool	General
CHIP1000201	uses examiner's hand as tool	General
CHIP1000201	uses people as objects	General
C1822049	does not interact with other children	General
C1822049	does not interact with peers	General
C1822049	she is not interactive	General
C1822049	refusal to interact with other children	General
C1822049	zero interaction with people	General
C1822049	doesn't socially interact	General
C1822049	uninterested in interacting with family or other children	General
C1822049	not interacting socially with others	General
C1822049	he has no social interaction with other children	General
C1822049	does not engage in meaningful reciprocal social interactions	General
C1822049	interacts with other children	General
C1822049	interacts with peers	General
C1822049	is interactive	General
C1822049	agrees to interact with other children	General
C1822049	interaction with people	General
C1822049	socially interacts	General
C1822049	interested in interacting with family or other children	General
C1822049	interacting socially with others	General
C1822049	has social interaction with other children	General
C1822049	engages in meaningful reciprocal social interactions	General
C0424095	looking through you, content to be in her own little world	General
C0424095	mostly ignored me	General
C0424095	ignoring questions	General
C0424095	is in his own little world	General
C0424095	behaves as if deaf	General
C0424095	unresponsive to requests	General
C0424095	starring blankly into space	General
C0424095	interacted with examiner in pleasant, but disengaged, manner	General
C0424095	sense of disconnectedness was frequently present	General
C0424095	interacted with examiner in quiet, withdrawn manner	General
C0424095	somewhat withdrawn	General
C0424095	social withdrawal	General
C0424095	withdrawal from social contact	General
C0424095	withdrawal; social	General
C0023012	delay language	General
C0023012	language delay	General
C0023012	language delays	General
C0023012	delayed language abilities	General
C0023012	profound language delay	General
C0023012	has had profound language delay	General
C0023012	language milestones quite delayed	General
C0023012	language has always been delayed	General
C0023012	language skills limited	General
C0023012	marked impairment in language	General
C0023012	has some language difficulties as well as flipping words in sentences and difficulty with pronunciation	General
C0023012	delayed or lack of receptive language	General
C0023012	receptive & expressive language difficulties	General
C0023012	delayed language	General
C0023012	delayed; language	General
C0023012	language delayed	General
C0241210	speech delay	General
C0241210	overall speech is delayed	General
C0241210	limited speech	General
C0241210	delayed speech	General
C0241210	delays speech	General
C0241210	speech delayed	General
C0241210	speech delays	General
C0241210	delayed articulation	General
C0241210	delayed; articulation	General
C0241210	delayed; speech	General
C0241210	slow to talk	General
C1864999	delayed speech and language development	General
C1864999	significantly delayed speech and language development	General
C1864999	severe speech/language retardation	General
C1864999	speech and language delay	General
C1864999	delayed speech and language	General
C150868	non-communicating child	General
C150868	he does not talk	General
C150868	no verbal communication	General
C150868	no conversational speech	General
C150868	no intelligible speech	General
C150868	language non-existent	General
C150868	no functional language	General
C150868	no meaningful language	General
C150868	lack of expressive language	General
C150868	never developed normal speech or language	General
C150868	communicates by grunting, screaming, crying	General
C150868	non-verbal	General
C150868	use of jargon	General
C0150820	verbal communication	General
C0150820	communication verbal	General
C0746940	no words	General
C0746940	she has no words	General
C0746940	nonverbal	General
C2673260	has about five words	General
C2673260	language consists of "Barney" and " no"	General
C2673260	rarely says any words	General
C2673260	limited expressive language	General
C0581878	uses only single words	General
C0581878	unable to speak in sentences	General
C0581878	he has very little in the way of sentences	General
C0581878	string 2 to 3 words together at a time	General
C0581878	spoke in broken sentences ("me do")	General
C0581878	very little verbal response	General
C0581878	limited vocabulary	General
C0581878	speech limited	General
C0454622	Difficulty conveying wants & needs with language	General
C0454622	Unable to ask for things using words	General
C0454622	Difficulty answering questions	General
C0454622	atypical pragmatic language skills	General
C0454622	social use of language was below expectations	General
C0454622	moderate impairment in pragmatic language	General
C0454622	fails to use language as a form of social interaction	General
C0454622	difficulty with concrete speech and language	General
C0454622	tends to communicate by grunting & screaming	General
C0454622	his understanding of pragmatic language appears to be quite limited	General
C0454622	answers virtually no questions in a meaningful manner	General
C0454622	significant lack in communication skills	General
C0454622	does not appropriately respond verbally	General
C0454622	semantic-pragmatic impairment	General
C0566090	unable to sustain conversation	General
C0566090	difficulty sustaining conversation	General
C0566090	unable to maintain conversation	General
C0566068	does not initiate conversation	General
C0566068	cannot initiate conversation	General
C0566068	lack of communicator initiative & responsiveness	General
C0566063	difficult to engage in spontaneous conversation	General
C0566063	appears not to pick up on conversational cues well	General
C0566063	difficulty with conversational skills	General
C0566063	no functional language	General
C0566063	no pragmatic language	General
C0566063	content of speech seems lacking much of the time	General
C0566063	no spontaneous speech	General
C0566063	difficulty making conversation	General
C0013528	Echolalia	General
C0013528	speech echolalic	General
C0013528	echolalia tendencies heard	General
C0013528	great deal of echolalia	General
C0013528	delayed echolalia	General
C0013528	occasionally echolalic	General
C0013528	some echolalia	General
C0013528	some evidence of echolalia	General
C0013528	some echolalic tendencies were heard	General
C0013528	echolalic tendencies in his toddler years	General
C0013528	language continues to be quite stereotypical and quite echolalic	General
C0013528	expressive language, often echolalic-like	General
C0013528	seems to parrot or mimic what is said	General
C0013528	echo speech	General
C0013528	echo reaction	General
C0013528	echophrasia	General
C0013528	reaction, echo	General
C0013528	speech, echo	General
C0392185	repeating words	General
C0392185	repeated certain words over and over	General
C0392185	much of his speech is repetitive	General
C0392185	repetitive, stereotypic utterances	General
C0392185	repetitious, recitation-like quality	General
C0392185	repetitive stereotypical phrases such as 'you bet'	General
C0392185	repeating sounds in perseverative way	General
C0392185	often perseverated with a word for days at a time	General
C0392185	often repeats phrases from videos	General
C0392185	repeats / imitates almost all words said to him	General
C0392185	some self-stimulating verbal activity - stereotype behavior of naming letters & some numbers with articulation	General
C0392185	verbal repetition	General
C0392185	repetitive speech	General
C0392185	palilalia	General
C0392185	repetition, NOS	General
C0514261	speaking in third person	General
C0514261	difficulty understanding appropriate use of pronouns and speaking	General
C0514261	does not use pronouns	General
CHIP1000204	stereotypical utterances	General
CHIP1000204	stereotypic vocalization	General
CHIP1000204	stereotyped phrases	General
CHIP1000204	rote phrases	General
C0233726	mimics sounds	General
C0233726	sing-songy sounds	General
C0233726	making voices	General
C0233726	atypical prosody	General
C0233726	aprosodia	General
C0233726	aprosodic speech	General
C0233726	speech, aprosodic	General
C0233726	aprosody	General
C2018115	high-pitched and repetitive vocalizations	General
C2018115	high pitched quality of speech	General
C2018115	speech often shrill / high pitched when excited	General
C2018115	prosodic contour odd, generally high in pitch	General
C2018115	speech tone high-pitched	General
C2674583	idiosyncratic language abnormalities	General
C2674583	talks / answers himself in a different voice	General
C2674583	unusual noises	General
C2674583	making hee-haw sounds	General
C2674583	strange, unusual 'oowing' noise	General
C2674583	unusual sounds such as squealing or guttural sounds	General
C2674583	auditory self-stimulation - singing, vocalizations	General
C2674583	repeating non-sense sounds	General
C2674583	inappropriate giggling	General
C2674583	unintelligible speech	General
C2674583	unintelligible vocalizations	General
C2674583	grunting	General
C517121	stopped using toys	General
C517121	does not play with toys	General
C517121	does not play with manipulative toys	General
C517121	no meaningful interaction with toys	General
C517121	not engaging in any specific play activity	General
C517121	inspected toys but did not play with toys	General
C0517073	started using toys	General
C0517073	plays with toys	General
C0517073	plays with manipulative toys	General
C0517073	meaningful interaction with toys	General
C0517073	engaging in specific play activity	General
C0517073	inspected toys and played with toys	General
C1822065	no imaginative play	General
C1822065	play with toys was without imaginative control	General
C1822065	no evidence of creative play	General
C1822065	no indication of creative or representational play	General
C1822065	little evidence of pretend / creative play	General
C1822065	he is not involved in interactive play	General
C1822065	she did not engage in my obvious pretend play	General
C1822065	very significant lack of interest in make-believe play	General
C1822065	lacks spontaneous make believe play	General
C1822065	no symbolic play	General
C1822065	engages in creative play	General
C517121	does not play with toys appropriately	General
C517121	toys not used in any purposeful manner	General
C517121	interacted with toys only by naming them	General
C0517073	plays with toys appropriately	General
C0517073	toys used in purposeful manner	General
C0517073	interacted with toys in addition to naming them	General
C0517073	shows interest in toys	General
C1822065	imaginary play minimal	General
C1822065	does not engage in much imaginative play	General
C1822065	imaginary play great	General
C1822065	engages in much imaginative play	General
C1822065	engages in creative play	General
C2584305	No imitative play	General
C2584305	nothing to suggest imitation	General
C2584305	imitative play	General
C2584305	suggests imitation	General
C2584305	copying	General
C2584305	imitation	General
C2584305	learning imitation	General
C2584305	copying (learning)	General
C2584305	imitation (learning)	General
C0424268	lining up toys	General
C0424268	repetitively lining up toys	General
C0424268	lining up cars	General
C0424268	lines up objects	General
C0424268	likes to line objects up	General
C0424268	only plays by lining things up	General
C0424268	arranging objects in straight line	General
C2372110	limited play	General
C2372110	play is limited and quite stereotypic	General
C2372110	play is extremely limited	General
C2372110	play was simple and repetitive	General
C2372110	continues stereotypical play	General
C2372110	perseverative play	General
C2372110	play was simple and repetitive, indeed perseverative	General
C2372110	trouble playing with toys	General
C2372110	shows little interest in toys	General
C2372110	narrowed involvement with play activities	General
C2372110	play with toys is not very functional	General
C2372110	plays randomly with toys	General
C2372110	has few toys	General
C2372110	only a few toys with which he will play	General
C2372110	play is limited to a few preferred items	General
C2372110	does not play with toys in the fashion intended	General
C2372110	plays abnormally with toys	General
C2372110	will repeatedly toss blocks to floor and watch them scatter	General
C2675334	restrictive behavior, interests, and activities	General
C2675334	fascination with water	General
C2675334	preoccupation with water	General
C2675334	repetitively playing with water	General
C2675334	profound fascination for water, balloon	General
C2675334	memorizing telephone numbers	General
C2675334	memorizes lines and dialogue from movies and stories	General
C2675334	memorization of lengthy book passages	General
C2675334	perseverates on various topics	General
C2675334	perseverates on a single topic	General
C0562463	fascination with spinning fans	General
C0562463	enjoys watching spinning fans	General
C0562463	fascinated by spinning objects	General
C0562463	likes to watch objects spin	General
C0562463	turning / twirling objects	General
C0562463	repetitive spinning of objects	General
C2114104	Preoccupation with fire	General
C2114104	preoccupied with medical instruments	General
C2114104	fascinated by the sound when computer is turned on; when air is squeezed out of bottle	General
C2114104	peculiar preoccupation with horizontal and vertical planes	General
C2114104	preoccupation with bouncing ball	General
C2114104	likes to watch the mixer	General
C2114104	very preoccupied with cartoons	General
C2114104	fixated on horses	General
C2114104	fascinated by mechanical objects	General
C2114104	trains	General
C2114104	obsessed with elevators, writing, and drawing	General
C2114104	obsesses on bendable objects	General
C2114104	fascinated by anything with letters	General
C2114104	grasshoppers	General
C2114104	obsessively focused on books, videos, and pictures	General
C2114104	preoccupation with cutting up paper into small pieces	General
C2114104	preoccupied with wires and cords	General
C2114104	preoccupation with trash, bathrooms, memorizing birthdays	General
C2114104	fascination with engines and keys	General
C2114104	tipping a cup of water into the sink over and over	General
C2114104	repeatedly putting puzzles together	General
C2114104	compulsion for jigsaw puzzles	General
C2114104	enamored of television country music station, will watch for 2-3 hours (note: issue is NOT time it's the 'enamored/perseverative' issue)	General
C2114104	fixation on certain objects and colors	General
C2114104	lining up objects	General
C2114104	repetitive activities such as counting objects	General
C2114104	obsessed with tire swings, color yellow (stacking only yellow blocks, using only yellow crayons)	General
C2114104	preoccupied with living things	General
C2114104	preoccupation of patterns of doing things	General
C2114104	restricted interest in play	General
C2114104	playing excessively with certain objects	General
C2114104	excessive focus on cars and trains	General
C2114104	spends much time filtering corn through his hands	General
C2114104	she will stare at books or wrap string around fingers for hours	General
C2114104	playing with cage / netting over and over	General
C2114104	fans the pages of a book 20 minutes at a time	General
C2114104	staring into mirror, lights	General
C2114104	has watched particular video 100-200 times	General
C2114104	likes to do puzzles over and over again	General
C2114104	play on trampoline for hours	General
C2114104	picking at wallpaper until whole room is free of wallpaper	General
C2114104	he arranges his cars over and over again in lines	General
C2114104	playing for long periods with trains, arranging and rearranging in different patterns	General
C2114104	his favorite activity is to walk around waving coat hangers in front of himself	General
C2114104	fills and empties bank with coins repeatedly	General
C2114104	likes to tie things together	General
C2114104	likes playing with boxes, will line them up in a stereotypical manner and will walk around and look at them	General
C2114104	his play is described as intense	General
C2114104	he can become fixated on an activity to the point that it is impossible to redirect him	General
C2114104	very focused and intense on single activities / objects to the point of tuning everyone out	General
C2114104	preoccupation with television	General
C2114104	he can be totally absorbed in watching television	General
C2114104	perseverative at watching videos and other activities	General
C2114104	preoccupation with narrowly focused interest	General
C0475222	ritualized behaviors	General
C0475222	needing to get out of car in certain way, touching walls in rooms	General
C0475222	need to touch walls in certain places at certain times of the day	General
C0475222	smells everything	General
C0475222	stacking books, touching rituals	General
C0475222	number of rituals	General
C0475222	preoccupied with touching things	General
C0475222	walks in straight and specific patterns	General
C0475222	obsessive rituals before going to bed, opening cupboards	General
C0475222	requires that his brother say exact same words each night during the bedtime ritual	General
C0475222	fast forward and rewinds videos to which he is deeply attached and sleeps with	General
C0475222	licking carpet during exam	General
C0475222	ritualistic behavior	General
C2675335	Lining up toys	General
C2675335	lining up, grouping toys	General
C2675335	if this activity is disrupted (lining up objects), he exhibits anger	General
C2675335	lining up pictures of presidents	General
C2675335	tends to twirl ropes or strings throughout the house repetitively	General
C2675335	setting up, knocking down objects repeatedly	General
C2675335	turning light switch on and off repeatedly	General
C2675335	turning water and light switches on and off	General
C2675335	engaging in some repetitive behaviors	General
C2675335	perseverative behaviors	General
C2675335	repetitive hand washing	General
C2675335	engaging in some repetitive behavior	General
C2675335	repetitious behavior	General
C2675335	repetitively labeling objects	General
C2675335	likes to have something in hand which he tends to fondle and tear up	General
C2675335	stereotyped, repetitive behavior	General
C1837653	resistant to change	General
C1837653	usually resists undertaking any activity	General
C1837653	likes repetition and routine	General
C1837653	shows a need for routine	General
C1837653	inflexibility with regard to routines	General
C1837653	difficulty with changes in routine	General
C1837653	rigidity of routines	General
C1837653	likes to have matters on things the same	General
C1837653	makes effort at maintaining routine	General
C1837653	insists on sameness	General
C1837653	insistence on sameness	General
C1837653	desire for sameness, some intolerance for change	General
C1837653	very demanding of sameness	General
C1837653	he seems very fixated on doing things in his own order	General
C1837653	he cannot tolerate changes in his routine	General
C1837653	quite marked resistance to change	General
C1837653	becomes upset if parents fail to follow specific car route	General
C1837653	distress if parents drive different way to grandmother's house	General
C1837653	routines very important; if altered he becomes agitated	General
C1837653	changes can be very upsetting to her	General
C1837653	prefers a consistent routine; cries if changes are made	General
C1837653	easily upset when routines are broken	General
C1837653	easily upset by change in routines	General
C1837653	upset if meals don't occur at exactly the same time	General
C1837653	angry in response to change in routine	General
C1837653	becomes very upset with change to his routine	General
C1837653	if the routines of her life are broken, she becomes quite angry	General
C1837653	refusing to eat food if not cut in a certain way	General
C1837653	needs lots of structure and consistency	General
C1837653	fearful to try new activities	General
C1837653	adherence to routine	General
C1837653	inflexible adherence to routines or rituals	General
C0424247	Hand flapping	General
C0424247	hand flapping when excited	General
C0424247	hand flapping when agitated	General
C0424247	arm waving when excited	General
C0424247	flapping movements of hands	General
C1853236	Hand movements	General
C1853236	hand waving	General
C1853236	hand shaking	General
C1853236	unusual hand movements	General
C1853236	repeatedly turning over hands	General
C1853236	shaking of hands, shuddering	General
C1853236	clapping hands on thighs in a very rapid fashion	General
C1853236	finger wiggling	General
C1853236	hand / finger wiggling	General
C1853236	hand clapping	General
C1853236	repetitive clapping	General
C1853236	number of instances of idiosyncratic movements with his hands	General
C1853236	idiosyncratic movements, walking fingers across table	General
C1853236	stereotypic finger movements	General
C1853236	repetitive finger movements	General
C1853236	repetitive flexion / extension movements of his fingers	General
C1853236	loves to tap finger on table	General
C1853236	tapping finger and thumb together	General
C1853236	rapid finger movements	General
C1853236	finger flicking	General
C1853236	finger flicking in front of face	General
C1853236	waving things in front of his face	General
C1853236	some finger waving by eye	General
C1853236	finger-play behavior	General
C1853236	ringing of hands	General
C1853236	stereotypic movements	General
C1853236	stereotypical movements	General
C1853236	Stereotypical motor behavior	General
C1853236	atypical stereotypic motor mannerisms	General
C1853236	some stereotypic movements observed	General
C1853236	some self-stimulatory behavior	General
C1853236	some stereotypic hand movements were observed	General
C1853236	occasions in which he will demonstrate repetitive movements	General
C1853236	repetitive mannerisms described	General
C1853236	has manifested stereotypic - like movements	General
C1853236	picks at nose stereotypically with thumb and index finger	General
C1853236	picking at her nose for hours at a time	General
C1853236	moving his jaw, rubbing his hands together	General
C1853236	hitting jaw with hand to click teeth	General
C1853236	picks at his skin	General
C1853236	blowing on hand	General
C1853236	hand licking	General
C1853236	lip smacking	General
C1853236	arm flapping	General
C1853236	head shaking	General
C1853236	twisting his nipples, repetitively striking his finger against table	General
C1853236	body posturing	General
C1853236	unusual posturing; jumping while holding crotch	General
C1853236	raising one of his arms	General
C1853236	moving foot in stereotypic manner	General
C1853236	plugging ear with thumb	General
C1853236	hair flicking	General
C1853236	hopping	General
C1853236	slapping hands under chin	General
C1853236	motor jerks (stereotypical or repetitive - not a tic)	General
C1853236	hair pulling	General
C1853236	hand sucking	General
C1853236	general self stimulation	General
C1853236	manic - pacing	General
C0562462	Spinning	General
C0562462	spins around in circles	General
C0562462	likes to spin in circles	General
C0562462	enjoys spinning	General
C0562462	he likes to spin and twirl	General
C0562462	loves to spin in circles	General
C0562462	loves to spin	General
C0562462	twirling and spinning	General
C0562462	practices spinning, twirling his body	General
C0562462	self-stimulatory behaviors including spinning	General
C0562462	repetitive spinning of whole body	General
C0562458	pacing in circles	General
C0562458	runs in circles	General
C0562458	pacing up and down	General
C0562458	pacing	General
C0562458	pacing the floor	General
C2170460	head banging	General
C2170460	pounds head	General
C2170460	head banging on floor repeatedly	General
C2170460	hitting himself on head	General
C2170460	slapping himself	General
C2170460	repetitive head banging	General
C0005899	Rocking	General
C0005899	sits on bed and rocks	General
C0005899	body rocking	General
C0005899	body-rocking	General
C0005899	repetitive rocking movements	General
C0427144	Toe walking	General
C0427144	runs on tip toes	General
C0427144	toe-walking gait	General
C0427144	toe-walking	General
C0427144	walking on toes	General
C0427144	abnormality of toe walking	General
C2114105	stereotypic play with wheels	General
C2114105	spinning wheels of toys	General
C2114105	spinning wheels repetitively	General
C2114105	enjoys spinning wheels of cars	General
C2114105	watching wheels of trucks	General
C2114105	likes to watch wheels spin	General
C2114105	preoccupation with spinning wheels	General
C2114105	focused attention on wheels of car	General
C2114105	carefully scrutinizes parts of toys	General
C2114105	fascinated by parts of objects	General
C2114105	tends to relate to objects as their parts as opposed to their whole	General
C2114105	preoccupation with parts of objects	General
C2114105	opens and closes toy car doors and looks inside over and over	General
C2114105	fascinated with dolls that have eyes that open and close	General
C2114105	he has a fascination with objects	General
C2114105	interest with mechanical devices	General
C1707798	will manipulate things, take things apart	General
C1707798	picking at objects until disassembled	General
C1707798	disassembly	General
C1707798	disassemble	General
C0085271	bites fingers until red and swollen	General
C0085271	arm biting	General
C0085271	picking or pulling hair out	General
C0085271	self-injurious behavior	General
C0085271	deliberate self-harm	General
C0085271	deliberate self harm	General
C0085271	self injurious behavior	General
C0085271	self-harm, deliberate	General
C0085271	self-abusive behavior	General
C0085271	self-destructive behavior	General
C0085271	self destructive behavior	General
C0457044	bothered by loud volume on radio	General
C0457044	does not like to be touched	General
C0457044	tactile defensiveness (finger paints, playdough, shaving cream, etc.)	General
C0457044	does not respond to pain appropriately	General
C0457044	sensory intolerance	General
C0031873	PICA	General
C0031873	craving unusual or nonfood items	General
C0031873	eats abnormal objects	General
C0031873	abnormal craving	General
C0031873	Inappropriate eating behavior	General
CHIP1000209	Hyper- or hypo-reactivity to sensory input or unusual interest in sensory aspects of environment; (such as apparent indifference to pain/heat/cold, adverse response to specific sounds or textures, excessive smelling or touching of objects, fascination with lights or spinning objects).	General
CHIP1000209	hyper-reactivity to sensory input	General
C1855589	hypersensitive to stimuli	General
C2163191	cry as hypersensitive to stimulus	General
C0234241	indifference to pain	General
C0424795	tolerant of heat	General
C0344336	tolerant of cold	General
C1827779	abnormal response to sound	General

## Sheet: S2
Entity	CUI	TUI
Mood disorders	C0525045	T048
Depressive disorder	C0011581	T048
Major Depressive Disorder	C1269683	T048
Major depression, single episode	C0024517	T048
Mental Depression	C0011570	T048
Hypomanic personality disorder	C0338967	T048
Manic Disorder	C0024713	T048
Manic episode	C0349208	T048
Cyclothymic Disorder	C0010598	T048
Bipolar Disorder	C0005586	T048
Bipolar I disorder	C0853193	T048
Bipolar II disorder	C0236788	T048
hypomanic; episode	C1396834	T048
Bipolar disorder, mixed	C2937260	T048
mixed affective episode	C4290107	T048
Schizophrenia	C0036341	T048
Psychotic Disorders	C0033975	T048
Anxiety Disorders	C0003469	T048
Panic Disorder	C0030319	T048
Separation Anxiety Disorder	C0003477	T048
Phobia, Social	C0031572	T048
Phobia, Specific	C0236801	T048
anxiety generalized	C0262376	T048
Generalized Anxiety Disorder	C0270549	T048
Anxiety	C0003467	T048
Obsessive-Compulsive Disorder	C0028768	T048
Disruptive, Impulse Control, and Conduct Disorders	C0021122	T048
Attention deficit hyperactivity disorder	C1263846	T048
Oppositional Defiant Disorder	C0029121	T048
Adjustment Disorders	C0001546	T048
Adjustment disorder with depressed mood	C0001539	T048
Intellectual Disability	C3714756	T048
Mental Retardation	C0025362	T048

## Sheet: S3
FP_CUI	FP_entities	BM_CUI	BM_entities	weight
C1827547	increased restricted, repetitive behaviors, visual restricted and repetitive behaviors, restrictive repetitive behaviors, repetitive thoughts and behaviors, peculiar repetitive behavior, aberrant repetitive behaviors, restricted or repetitive behavior, restricted and repetitive behaviors in people, rigid and repetitive patterns of behavior, repetitive behavior bilaterally, communication difficult…	C0150080	prefers isolated/autonomous activities; no close friends, loner, social communication disorder, always been a loner, has made few if any friends, no friends, no friends in his peer group, impaired social interactions, socially isolated, isolative behavior, pretty much a loner, impaired social interaction, parents describe him as a loner, socially, he isolates himself, social interaction disorder,…	35
C1535926	chronic neurodevelopmental disorders, an intermediate trait of relevance to multiple neurodevelopmental disorders, increasingly prevalent neurodevelopmental disorders, a variety of syndromic and non-syndromic neurodevelopmental disorders, neurodevelopmental and neuropsychiatric disorders, the incidence of some neurodevelopmental disorders, neurodevelopmental assessment, a complex group of neurode…	C0150080	prefers isolated/autonomous activities; no close friends, loner, social communication disorder, always been a loner, has made few if any friends, no friends, no friends in his peer group, impaired social interactions, socially isolated, isolative behavior, pretty much a loner, impaired social interaction, parents describe him as a loner, socially, he isolates himself, social interaction disorder,…	27
C0233558	severe tantrums, decreasing severe tantrums, tantrums, temper tantrums, tantrum, tantrums/conduct behavior problems	C0085271	deliberate self-harm, bites fingers until red and swollen, self injurious behavior, self-abusive behavior, self-destructive behavior, self-harm, deliberate, arm biting, self-injurious behavior, self destructive behavior, deliberate self harm, picking or pulling hair out	21
C0008073	these two neuro-developmental disorders, diagnosing developmental disorders, nonautistic developmental disabilities, mixed etiology nonspectrum developmental disabilities, developmental disabilities (dds), a wide spectrum of developmental disabilities, developmental diseases, each developmental disability, cerebellar involvement in developmental disabilities, asa/dd, id/dd, children, nonpervasive…	C0524528	pervasive development disorder	17
C0424295	hyper-developed on the psychotic spectrum, hyper-activity, the hyper, hyperkinesis, this hyper-modularity, auditory hyper-reactivity, symptoms of hyperactivity, hyper- and hyporeactivity, neural hyper, hyperactivity in adolescents, hyperactivity subscales, abc, greater hyperactivity, severely disruptive behavior and hyperactivity, significant reductions in hyperactive symptoms, behavior, hyperact…	C2675043	differently interacting with other children, no social responsiveness, impairment of peer relationships, continues to manifest atypicalities in interactional style and language pattern, limited interaction with other individuals, not really connected socially, clear-cut abnormalities in area of social interaction, little social interaction with others, social interaction very limited, refused eff…	15
C0424295	hyper-developed on the psychotic spectrum, hyper-activity, the hyper, hyperkinesis, this hyper-modularity, auditory hyper-reactivity, symptoms of hyperactivity, hyper- and hyporeactivity, neural hyper, hyperactivity in adolescents, hyperactivity subscales, abc, greater hyperactivity, severely disruptive behavior and hyperactivity, significant reductions in hyperactive symptoms, behavior, hyperact…	C0424095	looking through you, content to be in her own little world, unresponsive to requests, somewhat withdrawn, is in his own little world, sense of disconnectedness was frequently present, mostly ignored me, social withdrawal, withdrawal from social contact, behaves as if deaf, interacted with examiner in pleasant, but disengaged, manner, interacted with examiner in quiet, withdrawn manner, starring b…	15
C0037420	social communication/interaction deficits, interaction, social-interactive symptoms, interactive, scit-a, social interactive interventions, scit, a social-interaction-based intervention, interactive social, social interaction deficit, ssi, social communication interaction test, social interactive, social interaction induces synaptic, social/environmental interactions, social communication/interac…	C0746940	nonverbal, she has no words, no words	14
C0022107	another reporting mild irritability, abc-i, i/pb, irritability, scale irritability, fussy eating, reduced irritability symptoms, irritable symptoms' (ais, decreased irritability, symptom change [irritability, irritable, irritability symptoms, ais, significant irritability, improved irritability, irritability symptom, new irritability, extreme irritability, fussy	C2675043	differently interacting with other children, no social responsiveness, impairment of peer relationships, continues to manifest atypicalities in interactional style and language pattern, limited interaction with other individuals, not really connected socially, clear-cut abnormalities in area of social interaction, little social interaction with others, social interaction very limited, refused eff…	12
C0022107	another reporting mild irritability, abc-i, i/pb, irritability, scale irritability, fussy eating, reduced irritability symptoms, irritable symptoms' (ais, decreased irritability, symptom change [irritability, irritable, irritability symptoms, ais, significant irritability, improved irritability, irritability symptom, new irritability, extreme irritability, fussy	C0424095	looking through you, content to be in her own little world, unresponsive to requests, somewhat withdrawn, is in his own little world, sense of disconnectedness was frequently present, mostly ignored me, social withdrawal, withdrawal from social contact, behaves as if deaf, interacted with examiner in pleasant, but disengaged, manner, interacted with examiner in quiet, withdrawn manner, starring b…	12
C0038273	the management of vocal stereotypy, stereotyped behaviour, repetitive-stereotyped behaviour, self-injurious stereotypies, a measure of stereotypy, complex stereotypies, stereotypies, stereotypies in human mental disorders, reducing vocal stereotypy, stereotypic movement disorder, stereotyped behaviors, head/trunk stereotypies, stereotypical motor behaviors, fewer stereotypies, notably stereotypie…	C2675043	differently interacting with other children, no social responsiveness, impairment of peer relationships, continues to manifest atypicalities in interactional style and language pattern, limited interaction with other individuals, not really connected socially, clear-cut abnormalities in area of social interaction, little social interaction with others, social interaction very limited, refused eff…	10
C0038273	the management of vocal stereotypy, stereotyped behaviour, repetitive-stereotyped behaviour, self-injurious stereotypies, a measure of stereotypy, complex stereotypies, stereotypies, stereotypies in human mental disorders, reducing vocal stereotypy, stereotypic movement disorder, stereotyped behaviors, head/trunk stereotypies, stereotypical motor behaviors, fewer stereotypies, notably stereotypie…	C0424095	looking through you, content to be in her own little world, unresponsive to requests, somewhat withdrawn, is in his own little world, sense of disconnectedness was frequently present, mostly ignored me, social withdrawal, withdrawal from social contact, behaves as if deaf, interacted with examiner in pleasant, but disengaged, manner, interacted with examiner in quiet, withdrawn manner, starring b…	10
C1299586	bilateral difficulties, great difficulties, diagnostic difficulties, socioemotional difficulties, associated difficulties, ability, difficulties interacting, sociocommunicative difficulties, additional difficulties, abilities, difficult, fficulties m, interactional difficulties, inhibition difficulties, ndd, greater difficulties, difficulty interacting, difficulty, major difficulties, tremendous …	C0746940	nonverbal, she has no words, no words	9
C0231170	send, disabilities, daly, secondary disabilities, ld, hildegard manifested disabilities, underpins disability, disability lens, pedi-i, dalys, later disability, cd, additional disabilities, non-disabled, disability concepts, id, oasid, disability studies, another disability, ltd, nld, disability levels, disabled, disability	C0746940	nonverbal, she has no words, no words	8
C0424605	the marked developmental delays, delays, delayed maturation, nonautistic developmental delay (dd, nonautism developmental delay, developmental delays (dd), other developmental delays (dd, developmentally delayed (dd, any other developmental delay, id/dd, children, developmental delay matched on ca, any developmental delay, this developmental delay, pdd, developmental delay (delay), child's develo…	C0241210	delays speech, delayed articulation, speech delayed, delayed speech, overall speech is delayed, delayed; articulation, delayed; speech, slow to talk, speech delay, speech delays, limited speech	7
C0085633	lability of mood and irritability, emotional lability, emotional instability, manifested behavioral and mood swings, el, lability, a positive change in mood, labile mood, changes in mood, slow swinging, prominent mood lability, sudden mood changes, mood, unstable moods, changes, the mood swings, mood swings, a change in mood, mood changes, mood/behavioral changes, the emotional symptoms, emotiona…	C2675043	differently interacting with other children, no social responsiveness, impairment of peer relationships, continues to manifest atypicalities in interactional style and language pattern, limited interaction with other individuals, not really connected socially, clear-cut abnormalities in area of social interaction, little social interaction with others, social interaction very limited, refused eff…	6
C0085633	lability of mood and irritability, emotional lability, emotional instability, manifested behavioral and mood swings, el, lability, a positive change in mood, labile mood, changes in mood, slow swinging, prominent mood lability, sudden mood changes, mood, unstable moods, changes, the mood swings, mood swings, a change in mood, mood changes, mood/behavioral changes, the emotional symptoms, emotiona…	C0424095	looking through you, content to be in her own little world, unresponsive to requests, somewhat withdrawn, is in his own little world, sense of disconnectedness was frequently present, mostly ignored me, social withdrawal, withdrawal from social contact, behaves as if deaf, interacted with examiner in pleasant, but disengaged, manner, interacted with examiner in quiet, withdrawn manner, starring b…	6
C0751265	learning disability (mean iq, a mathematics learning disability, globally learning disabled subjects, ld, disabilities education, a negative dynamic of mental and speech development (learning disability, knowledge about learning disabilities, learning disability (ld)], severe learning disability, moderate learning disabilities, moderate learning disability, a learning disability, profoundly learn…	C0746940	nonverbal, she has no words, no words	5
C0233514	psychiatric disordered, behavioural abnormalities, magnitude on problem behavior, the common type of psychiatric disturbance, problem behaviours, behavioral abnormalities, increased behavior problems, successfully reduced problem behavior, a positive effect on behavioral disturbances, similar neuropsychiatric behavioral disturbances, certain behavioural abnormalities, conceptualizing problem beha…	C0746940	nonverbal, she has no words, no words	4
C1290905	the discrepancies in gene expression dispersion, the above discrepancy, the discrepant labeling trials, the quantitative discrepancy, wide discrepancies in the evidence, discrepancy, often discrepancies, greater discrepancy between cognitive, moderators of discrepancies, the previous discrepancies, discrepancy analysis, the greater discrepancy, substantial discrepancy, discrepancies in prior morp…	C0746940	nonverbal, she has no words, no words	3
C0233743	prosodic, emotional speech prosody, all prosody functions, involuntary orientation to speech prosody, reduced ability in natural prosody production, associations among prosody-voice variables, voice prosody, a novel prosody paradigm, abnormal prosody, affective prosody recognition, the prosody of the voice speaking, emotional prosody perception, prosody deficits, emotional prosodies, emotional sp…	C0746940	nonverbal, she has no words, no words	3
C0233613	echopraxia, echopraxia) impraxia, imitated changes in movement kinematics	C0013528	speech, echo, great deal of echolalia, some echolalia, reaction, echo, speech echolalic, some evidence of echolalia, echolalic tendencies in his toddler years, seems to parrot or mimic what is said, language continues to be quite stereotypical and quite echolalic, echo reaction, some echolalic tendencies were heard, expressive language, often echolalic-like, occasionally echolalic, echolalia, ech…	3
C0023015	severe impairment of language, clear comorbid language impairment, severe language impairment, associations between language impairment, 'impaired' (ali) language, language disabilities, impairments in language, language impairment, isolated language impairments, language impairment in subjects, typical and language-impaired populations, impaired language function, a language-impaired child, the …	C0746940	nonverbal, she has no words, no words	3
C0023015	severe impairment of language, clear comorbid language impairment, severe language impairment, associations between language impairment, 'impaired' (ali) language, language disabilities, impairments in language, language impairment, isolated language impairments, language impairment in subjects, typical and language-impaired populations, impaired language function, a language-impaired child, the …	C0524528	pervasive development disorder	3
C0015457	facial expression, problems processing expressive faces, face expression, spontaneous facial expressions, expression faces, a facial expression identification task, some facial expressions categorically, expression in upright and inverted faces, faces, three continua of facial expressions, judgment of facial expressions, fee, slowing down presentation of facial expressions, expression in faces, d…	C0746940	nonverbal, she has no words, no words	3
C1319166	current symptom severity, symptom severity, level of, symptom severity levels, behavioral symptom severity, severity, symptoms severity, symptoms, symptom, initial severity of symptoms, severity of symptoms, several symptoms, a reduction in symptom severity, severe behavioral symptoms, of symptoms severity, augmented gastrointestinal symptom severity, greater symptom severity, the severity of the…	C150868	never developed normal speech or language, lack of expressive language, use of jargon, no conversational speech, he does not talk, no verbal communication, non-verbal, non-communicating child, communicates by grunting, screaming, crying, language non-existent, no functional language, no meaningful language, no intelligible speech	2
C0600104	a sensitive measure of compulsive behaviors, behaviours, obsessive-compulsive behaviours, sms on the compulsive behaviour subscale, compulsive behaviour, compulsion severity, behaviors, the severe obsessive-compulsive behavior subset, obsessive-compulsive behaviour, behaviour, intractable compulsions, rigid and compulsive behaviors, obsessive-compulsive behaviors, severe obsessive-compulsive beha…	C0085271	deliberate self-harm, bites fingers until red and swollen, self injurious behavior, self-abusive behavior, self-destructive behavior, self-harm, deliberate, arm biting, self-injurious behavior, self destructive behavior, deliberate self harm, picking or pulling hair out	2
C0566027	communication, difficulties with verbal and interpersonal communication, impairment, communicative, verbal, verbal impairments, more severely impaired verbal-based tom, impaired verbal cognitive profile, communicative impairments, impaired verbal, communication impairment, verbal impairment, communication impairments	C0746940	nonverbal, she has no words, no words	2
C0564182	usv, prelinguistic vocalizations, usvs, uttered less vocalisations, vocalization ratio, these vocalisations, isolation-induced ultrasonic vocalisations, vocalisations, ultrasonic vocalisations, their vocalization rate, child vocalizations, vocalizing, reduced vocalizations, altered vocalizations, ultrasound vocalization, vocalizations, changes in vocalisation capacity, pre-speech vocalisations, v…	C0023012	has some language difficulties as well as flipping words in sentences and difficulty with pronunciation, language delays, marked impairment in language, has had profound language delay, delayed or lack of receptive language, delayed language, language delayed, profound language delay, delayed; language, language delay, receptive & expressive language difficulties, language skills limited, languag…	2
C0562443	serious maladaptive behaviors, minimal maladaptive behaviours, the elimination of non-specific maladaptive behaviours, moderate to large gains in social behavior and maladaptive behavior, severe maladaptive behaviour, the vabs maladaptive behavior index, these maladaptive behaviors, maladaptive gaze behavior, each maladaptive behavior of nine items, more maladaptive behavior, partial decreases in…	C0085271	deliberate self-harm, bites fingers until red and swollen, self injurious behavior, self-abusive behavior, self-destructive behavior, self-harm, deliberate, arm biting, self-injurious behavior, self destructive behavior, deliberate self harm, picking or pulling hair out	2
C0521654	impaired methylation and neurological deficits, dynein protein motor dysfunction, other neurologic impairment, mild neurological impairment, a more severe neurological impairment, motoric deficits, a spectrum of neurological impairments, deficits in psychological and neurological processes, various neurological deficits, fine motor deficits, mnestic or motoric deficits, profound neurologic defici…	C150868	never developed normal speech or language, lack of expressive language, use of jargon, no conversational speech, he does not talk, no verbal communication, non-verbal, non-communicating child, communicates by grunting, screaming, crying, language non-existent, no functional language, no meaningful language, no intelligible speech	2
C0474416	child disruptive behavior, decrease three target disruptive behaviors, change in child disruptive behavior, behavioral disruption, disruptive mealtime behaviors, disruptive behavior during language intervention, a number of disruptive symptoms, matched control children's disruptive behavior, externalizing (disruptive symptoms, disruptive behavior decreased during delays, behaviors, behaviour, the…	C0746940	nonverbal, she has no words, no words	2
C0474416	child disruptive behavior, decrease three target disruptive behaviors, change in child disruptive behavior, behavioral disruption, disruptive mealtime behaviors, disruptive behavior during language intervention, a number of disruptive symptoms, matched control children's disruptive behavior, externalizing (disruptive symptoms, disruptive behavior decreased during delays, behaviors, behaviour, the…	C0085271	deliberate self-harm, bites fingers until red and swollen, self injurious behavior, self-abusive behavior, self-destructive behavior, self-harm, deliberate, arm biting, self-injurious behavior, self destructive behavior, deliberate self harm, picking or pulling hair out	2
C0474414	a greater abative effect on challenging behavior, severe challenging behavior, decrease challenging behavior, challenging behaviors, behaviours, a host of challenging behaviors, decreased challenging behaviors, behaviors, challenging behavior, related challenging behaviors, challenging behaviour, youth behavior challenges, behavioural challenges, the challenging behaviors, large decreases in chal…	C2584305	learning imitation, imitation (learning), suggests imitation, copying (learning), no imitative play, imitative play, copying, imitation, nothing to suggest imitation	2
C0474414	a greater abative effect on challenging behavior, severe challenging behavior, decrease challenging behavior, challenging behaviors, behaviours, a host of challenging behaviors, decreased challenging behaviors, behaviors, challenging behavior, related challenging behaviors, challenging behaviour, youth behavior challenges, behavioural challenges, the challenging behaviors, large decreases in chal…	C0085271	deliberate self-harm, bites fingers until red and swollen, self injurious behavior, self-abusive behavior, self-destructive behavior, self-harm, deliberate, arm biting, self-injurious behavior, self destructive behavior, deliberate self harm, picking or pulling hair out	2
C0424101	a pairwise pathway between inattention, inattention/impulsivity, inattention, inattentiveness, inattentive subtype, less inattentive and impulsive, inattention across, iv inattention, inattention in toddlerhood, less inattention, ia, inattentive, more inattention, elevated inattention, general inattention symptoms	C2675043	differently interacting with other children, no social responsiveness, impairment of peer relationships, continues to manifest atypicalities in interactional style and language pattern, limited interaction with other individuals, not really connected socially, clear-cut abnormalities in area of social interaction, little social interaction with others, social interaction very limited, refused eff…	2
C0424101	a pairwise pathway between inattention, inattention/impulsivity, inattention, inattentiveness, inattentive subtype, less inattentive and impulsive, inattention across, iv inattention, inattention in toddlerhood, less inattention, ia, inattentive, more inattention, elevated inattention, general inattention symptoms	C0424095	looking through you, content to be in her own little world, unresponsive to requests, somewhat withdrawn, is in his own little world, sense of disconnectedness was frequently present, mostly ignored me, social withdrawal, withdrawal from social contact, behaves as if deaf, interacted with examiner in pleasant, but disengaged, manner, interacted with examiner in quiet, withdrawn manner, starring b…	2
C0424091	the lack of interest in the eye region, lack of interests, decreased interest, a lack of interest, interest, lack of interest, lack of interest for human faces, interests, loss of interest, reduced, a relative lack of interest, lack of interest in social interaction, reduced interest, a lack of interest in social interaction)	C2675043	differently interacting with other children, no social responsiveness, impairment of peer relationships, continues to manifest atypicalities in interactional style and language pattern, limited interaction with other individuals, not really connected socially, clear-cut abnormalities in area of social interaction, little social interaction with others, social interaction very limited, refused eff…	2
C0424091	the lack of interest in the eye region, lack of interests, decreased interest, a lack of interest, interest, lack of interest, lack of interest for human faces, interests, loss of interest, reduced, a relative lack of interest, lack of interest in social interaction, reduced interest, a lack of interest in social interaction)	C1445953	eye contact fair, makes very poor eye contact, looked at me only fleetingly, little eye contact, shows poor eye contact, eye contact very poor, made intermittent eye contact, eye contact is observed 3 times during 45 minute interview, eye contact of marginal quality, no eye contact, avoided eye contact, very little eye contact, very poor eye contact, eye contact never established, lack of eye con…	2
C0424091	the lack of interest in the eye region, lack of interests, decreased interest, a lack of interest, interest, lack of interest, lack of interest for human faces, interests, loss of interest, reduced, a relative lack of interest, lack of interest in social interaction, reduced interest, a lack of interest in social interaction)	C0424095	looking through you, content to be in her own little world, unresponsive to requests, somewhat withdrawn, is in his own little world, sense of disconnectedness was frequently present, mostly ignored me, social withdrawal, withdrawal from social contact, behaves as if deaf, interacted with examiner in pleasant, but disengaged, manner, interacted with examiner in quiet, withdrawn manner, starring b…	2
C0349588	short stature, small stature, general small stature	C0023012	has some language difficulties as well as flipping words in sentences and difficulty with pronunciation, language delays, marked impairment in language, has had profound language delay, delayed or lack of receptive language, delayed language, language delayed, profound language delay, delayed; language, language delay, receptive & expressive language difficulties, language skills limited, languag…	2
C0338656	impaired cognitive processes, cognitive impairment on psychiatric morbidity, impaired integration of the cognitive, typically impaired in cognitive aspects of empathy, cognitive control impairments, overlapping cognitive impairments, multiple cognitive impairments, a more global impairment in cognitive control pathways, impairments in cognitive processes, impaired cognitive control, dysfunction i…	C0746940	nonverbal, she has no words, no words	2
C0233651	pi, disorder-specific choice perseverance abnormalities, visuomotor perseveration, perseverative speech, restricted, perseverative and stereotypical behaviour, the perseverative behaviour, increased perseveration, perseverations, perseveration, an increase in perseverance behavior, general perseveration, a perseverative type of repetitive behavior, mild perseverative behavior, elevated perseverat…	C0013528	speech, echo, great deal of echolalia, some echolalia, reaction, echo, speech echolalic, some evidence of echolalia, echolalic tendencies in his toddler years, seems to parrot or mimic what is said, language continues to be quite stereotypical and quite echolalic, echo reaction, some echolalic tendencies were heard, expressive language, often echolalic-like, occasionally echolalic, echolalia, ech…	2
C0221198	lesional, lesion, lesioned, lesioning, lesion's, lesions	C0746940	nonverbal, she has no words, no words	2
C0036857	a greater severity of retardation, severity, disabilities, several mental diseases, more severe levels of intellectual disability, severely mentally retarded, intellectual disability, more severe intellectual handicap, severe mental handicap, severe id, severe behavioral disorders, intellectual disabilities, id severity, severe intellectual disability, a severe intellectual disability, a similar …	C0241210	delays speech, delayed articulation, speech delayed, delayed speech, overall speech is delayed, delayed; articulation, delayed; speech, slow to talk, speech delay, speech delays, limited speech	2
C0033213	behavioral issues, i/pb, issue, such problems, sensory issues, several cultural issues, many issues, gastrointestinal issues, total problems, diagnostic issues, emotional issues, more behavioral issues, classification issues, surface" problems, cultural issues, two screening issues, sampling issues, problem, issues, raised issues, this issue, ophthalmic problems, externalising problems, issue's, …	C0746940	nonverbal, she has no words, no words	2
C0031212	condition, personality-disordered, the personality disorder, disturbances in personality, personality disorder, personality disorders, neurotic and personality disorders, ci condition, character disorders	C150868	never developed normal speech or language, lack of expressive language, use of jargon, no conversational speech, he does not talk, no verbal communication, non-verbal, non-communicating child, communicates by grunting, screaming, crying, language non-existent, no functional language, no meaningful language, no intelligible speech	2
C0026827	muscle tone (hypotonia); (iv) interstitial duplications, low muscle tone, hypotonia, muscular hypotonia, low opioid tone	C0241210	delays speech, delayed articulation, speech delayed, delayed speech, overall speech is delayed, delayed; articulation, delayed; speech, slow to talk, speech delay, speech delays, limited speech	2
C0026827	muscle tone (hypotonia); (iv) interstitial duplications, low muscle tone, hypotonia, muscular hypotonia, low opioid tone	C0023012	has some language difficulties as well as flipping words in sentences and difficulty with pronunciation, language delays, marked impairment in language, has had profound language delay, delayed or lack of receptive language, delayed language, language delayed, profound language delay, delayed; language, language delay, receptive & expressive language difficulties, language skills limited, languag…	2
C0007398	catatonic-regressive, marked reduction in sib along the agitated catatonia spectrum, severe catatonia-like deterioration, agitated catatonia, anti-catatonic treatments, catatonia-like features, the relation catatonia, catatonic-regressive psychoses, catatonia-like attenuated behaviour, catatonic symptoms, catatonia-related conditions, the symptoms of catatonia, the catatonia, catatonic-like sympt…	C0013528	speech, echo, great deal of echolalia, some echolalia, reaction, echo, speech echolalic, some evidence of echolalia, echolalic tendencies in his toddler years, seems to parrot or mimic what is said, language continues to be quite stereotypical and quite echolalic, echo reaction, some echolalic tendencies were heard, expressive language, often echolalic-like, occasionally echolalic, echolalia, ech…	2
C3665347	overlapping deficits in spontaneous visual engagement, visual, a reduced ability to inhibit prepotent responses, visual difficulties, visual impairments, near visual deficits, perception, impaired vision (blindisms, a reduced ability, fundamental visual motion processing deficit, visual impairment, a specific deficit in buffering visual information across temporal discontinuity, visual perception…	C0023012	has some language difficulties as well as flipping words in sentences and difficulty with pronunciation, language delays, marked impairment in language, has had profound language delay, delayed or lack of receptive language, delayed language, language delayed, profound language delay, delayed; language, language delay, receptive & expressive language difficulties, language skills limited, languag…	1
C3554639	severity, several cognitive disorders, cognitive severity, severe cognitive impairment, several different cognitive tasks, several cognitive tests, several cognitive measures, cognitive impairment	C0871226	played with toys by mother's side, self-directed behavior, self-directed, lack of "connecting", talking to self, reciprocity	1
C2015861	genetic, numerous birth, several genes, multiple birth, multiple genetic, numerous genetic, mbs, multiple genes, several genetic, numerous genes, multiple, multi-genetic, several gene, multiple births, plurality, genes	C0150080	prefers isolated/autonomous activities; no close friends, loner, social communication disorder, always been a loner, has made few if any friends, no friends, no friends in his peer group, impaired social interactions, socially isolated, isolative behavior, pretty much a loner, impaired social interaction, parents describe him as a loner, socially, he isolates himself, social interaction disorder,…	1
C1846058	mecp2-containing duplications, mecp2 gene duplication, mecp2 duplications, mecp2 duplication, the mecp2 duplication syndrome, duplications of mecp2, mecp2-containing duplication, mecp2 duplication syndrome, the behavioral phenotype of mecp2 duplication syndrome	C2675043	differently interacting with other children, no social responsiveness, impairment of peer relationships, continues to manifest atypicalities in interactional style and language pattern, limited interaction with other individuals, not really connected socially, clear-cut abnormalities in area of social interaction, little social interaction with others, social interaction very limited, refused eff…	1
C1846058	mecp2-containing duplications, mecp2 gene duplication, mecp2 duplications, mecp2 duplication, the mecp2 duplication syndrome, duplications of mecp2, mecp2-containing duplication, mecp2 duplication syndrome, the behavioral phenotype of mecp2 duplication syndrome	C0746940	nonverbal, she has no words, no words	1
C1846058	mecp2-containing duplications, mecp2 gene duplication, mecp2 duplications, mecp2 duplication, the mecp2 duplication syndrome, duplications of mecp2, mecp2-containing duplication, mecp2 duplication syndrome, the behavioral phenotype of mecp2 duplication syndrome	C0424095	looking through you, content to be in her own little world, unresponsive to requests, somewhat withdrawn, is in his own little world, sense of disconnectedness was frequently present, mostly ignored me, social withdrawal, withdrawal from social contact, behaves as if deaf, interacted with examiner in pleasant, but disengaged, manner, interacted with examiner in quiet, withdrawn manner, starring b…	1
C1704268	delusions of persecution, persecutory delusions, persecutory delusion	C0150080	prefers isolated/autonomous activities; no close friends, loner, social communication disorder, always been a loner, has made few if any friends, no friends, no friends in his peer group, impaired social interactions, socially isolated, isolative behavior, pretty much a loner, impaired social interaction, parents describe him as a loner, socially, he isolates himself, social interaction disorder,…	1
C1457868	deterioration, deteriorate, worsened, worsens, a "deterioration, a clear deterioration, a deterioration, deteriorating phenotype, behavioral deterioration, his worsening behavior, deteriorated, deteriorating, significant worsening, behavioural worsening, mild worsening, worsening of seizures, deteriorates, worsening of self-picking, worsen, worse, worsening, the deterioration, a worsening illness	C2675043	differently interacting with other children, no social responsiveness, impairment of peer relationships, continues to manifest atypicalities in interactional style and language pattern, limited interaction with other individuals, not really connected socially, clear-cut abnormalities in area of social interaction, little social interaction with others, social interaction very limited, refused eff…	1
C1457868	deterioration, deteriorate, worsened, worsens, a "deterioration, a clear deterioration, a deterioration, deteriorating phenotype, behavioral deterioration, his worsening behavior, deteriorated, deteriorating, significant worsening, behavioural worsening, mild worsening, worsening of seizures, deteriorates, worsening of self-picking, worsen, worse, worsening, the deterioration, a worsening illness	C0424095	looking through you, content to be in her own little world, unresponsive to requests, somewhat withdrawn, is in his own little world, sense of disconnectedness was frequently present, mostly ignored me, social withdrawal, withdrawal from social contact, behaves as if deaf, interacted with examiner in pleasant, but disengaged, manner, interacted with examiner in quiet, withdrawn manner, starring b…	1
C1457868	deterioration, deteriorate, worsened, worsens, a "deterioration, a clear deterioration, a deterioration, deteriorating phenotype, behavioral deterioration, his worsening behavior, deteriorated, deteriorating, significant worsening, behavioural worsening, mild worsening, worsening of seizures, deteriorates, worsening of self-picking, worsen, worse, worsening, the deterioration, a worsening illness	C0023012	has some language difficulties as well as flipping words in sentences and difficulty with pronunciation, language delays, marked impairment in language, has had profound language delay, delayed or lack of receptive language, delayed language, language delayed, profound language delay, delayed; language, language delay, receptive & expressive language difficulties, language skills limited, languag…	1
C1306710	significant facial asymmetry, the atypical facial asymmetry, side of cortical asymmetry, increased facial asymmetry, unusual facial asymmetry, facial asymmetry through the direct effect of brain growth, facial asymmetry, faces, asymmetric face	C0023012	has some language difficulties as well as flipping words in sentences and difficulty with pronunciation, language delays, marked impairment in language, has had profound language delay, delayed or lack of receptive language, delayed language, language delayed, profound language delay, delayed; language, language delay, receptive & expressive language difficulties, language skills limited, languag…	1
C1270972	mild impairments, mild cognitive impairments, mild cognitive impairment, cognition, mild impairment in cognition, mild cognitive deficiency, mild linguistic impairments, mci, mild cognitive dysfunction, cognitive impairment	C0524528	pervasive development disorder	1
C1270972	mild impairments, mild cognitive impairments, mild cognitive impairment, cognition, mild impairment in cognition, mild cognitive deficiency, mild linguistic impairments, mci, mild cognitive dysfunction, cognitive impairment	C0236792	asperger's, asperger	1
C1270972	mild impairments, mild cognitive impairments, mild cognitive impairment, cognition, mild impairment in cognition, mild cognitive deficiency, mild linguistic impairments, mci, mild cognitive dysfunction, cognitive impairment	C0023012	has some language difficulties as well as flipping words in sentences and difficulty with pronunciation, language delays, marked impairment in language, has had profound language delay, delayed or lack of receptive language, delayed language, language delayed, profound language delay, delayed; language, language delay, receptive & expressive language difficulties, language skills limited, languag…	1
C1260922	abnormal respirations, breathing problems, breathing disorders	C1853236	some stereotypic hand movements were observed, has manifested stereotypic - like movements, some finger waving by eye, some self-stimulatory behavior, hair flicking, repeatedly turning over hands, finger wiggling, body posturing, repetitive flexion / extension movements of his fingers, stereotypic finger movements, twisting his nipples, repetitively striking his finger against table, stereotypica…	1
C0677660	social emotional problems, emotional/ behavioural problems, emotional/behavioral problems, specific behavioral/emotional problems, ec, emotional issues, more emotion regulation problems, emotion, multiple emotional problems, emotional/behavioural problems, issues, elevated emotional problems, additional emotional problems, behavioral/emotional problems, the emotional problems, emotional, emotion/…	C0150820	verbal communication, communication verbal	1
C0677660	social emotional problems, emotional/ behavioural problems, emotional/behavioral problems, specific behavioral/emotional problems, ec, emotional issues, more emotion regulation problems, emotion, multiple emotional problems, emotional/behavioural problems, issues, elevated emotional problems, additional emotional problems, behavioral/emotional problems, the emotional problems, emotional, emotion/…	C0004352	autistic, autistic disorder, autism	1
C0589402	a lack of awareness of them, marked lack of awareness of others), lack other-awareness, awareness, a lack of awareness of these difficulties, lack of awareness of the condition, a lack of awareness, a marked lack of awareness of others, lack of awareness of porphyrias, this lack of awareness lie, lack of awareness, unawareness	C2584305	learning imitation, imitation (learning), suggests imitation, copying (learning), no imitative play, imitative play, copying, imitation, nothing to suggest imitation	1
C0589402	a lack of awareness of them, marked lack of awareness of others), lack other-awareness, awareness, a lack of awareness of these difficulties, lack of awareness of the condition, a lack of awareness, a marked lack of awareness of others, lack of awareness of porphyrias, this lack of awareness lie, lack of awareness, unawareness	C0746940	nonverbal, she has no words, no words	1
C0575081	impaired gait, gait impairment, gait disturbances, abnormalities" of gait, abnormalities of gait, conditions, gait abnormalities, gait difficulties, abnormal gait, gait disturbance, the symptoms of as, gait problems, abnormal gait features	C1853236	some stereotypic hand movements were observed, has manifested stereotypic - like movements, some finger waving by eye, some self-stimulatory behavior, hair flicking, repeatedly turning over hands, finger wiggling, body posturing, repetitive flexion / extension movements of his fingers, stereotypic finger movements, twisting his nipples, repetitively striking his finger against table, stereotypica…	1
C0565998	communication, the ability to repair communicative breakdown, communication abilities, communicative ability, communicative, communicative abilities, communication ability, abilities	C2584305	learning imitation, imitation (learning), suggests imitation, copying (learning), no imitative play, imitative play, copying, imitation, nothing to suggest imitation	1
C0564567	impulsive, psychotic impulses, more impulsive responses, impulsive (apdi), a reduction in impulsivity, residual impulsivity, severe impulsivity, impulsiveness, impulsivity	C0085271	deliberate self-harm, bites fingers until red and swollen, self injurious behavior, self-abusive behavior, self-destructive behavior, self-harm, deliberate, arm biting, self-injurious behavior, self destructive behavior, deliberate self harm, picking or pulling hair out	1
C0558189	abnormal movements, any abnormal movements, abnormal movement, movement abnormalities, abnormal bodily movements, baseline abnormal movements, movements, abnormal movement behaviors	C2675043	differently interacting with other children, no social responsiveness, impairment of peer relationships, continues to manifest atypicalities in interactional style and language pattern, limited interaction with other individuals, not really connected socially, clear-cut abnormalities in area of social interaction, little social interaction with others, social interaction very limited, refused eff…	1
C0558189	abnormal movements, any abnormal movements, abnormal movement, movement abnormalities, abnormal bodily movements, baseline abnormal movements, movements, abnormal movement behaviors	C0424095	looking through you, content to be in her own little world, unresponsive to requests, somewhat withdrawn, is in his own little world, sense of disconnectedness was frequently present, mostly ignored me, social withdrawal, withdrawal from social contact, behaves as if deaf, interacted with examiner in pleasant, but disengaged, manner, interacted with examiner in quiet, withdrawn manner, starring b…	1
C0558078	low motivation, impulsivity or motivational deficits, motivational deficits, motivation, extremely low motivation, decreased social motivation, motivation deficit, reduced motivation, cognitive, linguistic, and motivational deficits, social motivation deficits, social motivation deficit, motivation deficits, that motivational deficits, an overall deficit in motivated behavior, motivational defici…	C0475222	ritualized behaviors, requires that his brother say exact same words each night during the bedtime ritual, needing to get out of car in certain way, touching walls in rooms, walks in straight and specific patterns, obsessive rituals before going to bed, opening cupboards, need to touch walls in certain places at certain times of the day, preoccupied with touching things, smells everything, stacki…	1
C0557874	dd, unexplained developmental delay/intellectual disability, delay in cognitive and language development, psychomotor development, developmental, retarded development, childhood developmental delay, generalized developmental delay in early-onset psychosis, only developmental delay/intellectual disability, global developmental delay, this problem reflects global developmental delays, psychomotor d…	C0241210	delays speech, delayed articulation, speech delayed, delayed speech, overall speech is delayed, delayed; articulation, delayed; speech, slow to talk, speech delay, speech delays, limited speech	1
C0557874	dd, unexplained developmental delay/intellectual disability, delay in cognitive and language development, psychomotor development, developmental, retarded development, childhood developmental delay, generalized developmental delay in early-onset psychosis, only developmental delay/intellectual disability, global developmental delay, this problem reflects global developmental delays, psychomotor d…	C0023012	has some language difficulties as well as flipping words in sentences and difficulty with pronunciation, language delays, marked impairment in language, has had profound language delay, delayed or lack of receptive language, delayed language, language delayed, profound language delay, delayed; language, language delay, receptive & expressive language difficulties, language skills limited, languag…	1
C0553544	averted gaze, reduced "in" gazes, the low-gaze load, the target gazes, gaze shifts, equivalent gaze, total gaze, gaze, disturbances in gaze, enhanced gaze, the overall gaze behaviors, straight gaze, integration of gaze, lower gaze typicality, eccentric gaze, different gaze conditions, their gaze behavior, an atypical gaze processing, atypical gaze processing, goe, a gaze pattern, the agent's gaze…	C150868	never developed normal speech or language, lack of expressive language, use of jargon, no conversational speech, he does not talk, no verbal communication, non-verbal, non-communicating child, communicates by grunting, screaming, crying, language non-existent, no functional language, no meaningful language, no intelligible speech	1
C0553544	averted gaze, reduced "in" gazes, the low-gaze load, the target gazes, gaze shifts, equivalent gaze, total gaze, gaze, disturbances in gaze, enhanced gaze, the overall gaze behaviors, straight gaze, integration of gaze, lower gaze typicality, eccentric gaze, different gaze conditions, their gaze behavior, an atypical gaze processing, atypical gaze processing, goe, a gaze pattern, the agent's gaze…	C0746940	nonverbal, she has no words, no words	1
C0549165	reduced preoccupation, preoccupation with spelling, primary preoccupation, intense preoccupations (ip), more severe preoccupations, ip, preoccupation, preoccupations	C0562462	practices spinning, twirling his body, enjoys spinning, loves to spin in circles, spinning, self-stimulatory behaviors including spinning, spins around in circles, loves to spin, repetitive spinning of whole body, he likes to spin and twirl, twirling and spinning, likes to spin in circles	1
C0549165	reduced preoccupation, preoccupation with spelling, primary preoccupation, intense preoccupations (ip), more severe preoccupations, ip, preoccupation, preoccupations	C0005899	repetitive rocking movements, rocking, body-rocking, body rocking, sits on bed and rocks	1
C0541749	turning, increased turn, turns, turn, turned, tours, rapid hand turning	C2584305	learning imitation, imitation (learning), suggests imitation, copying (learning), no imitative play, imitative play, copying, imitation, nothing to suggest imitation	1
C0522174	delinquency, delinquent behaviour	C2675043	differently interacting with other children, no social responsiveness, impairment of peer relationships, continues to manifest atypicalities in interactional style and language pattern, limited interaction with other individuals, not really connected socially, clear-cut abnormalities in area of social interaction, little social interaction with others, social interaction very limited, refused eff…	1
C0522174	delinquency, delinquent behaviour	C0424095	looking through you, content to be in her own little world, unresponsive to requests, somewhat withdrawn, is in his own little world, sense of disconnectedness was frequently present, mostly ignored me, social withdrawal, withdrawal from social contact, behaves as if deaf, interacted with examiner in pleasant, but disengaged, manner, interacted with examiner in quiet, withdrawn manner, starring b…	1
C0521874	severe neglect, specific right-hemispace neglect, neglect, neglects, neglected, neglecting	C0562462	practices spinning, twirling his body, enjoys spinning, loves to spin in circles, spinning, self-stimulatory behaviors including spinning, spins around in circles, loves to spin, repetitive spinning of whole body, he likes to spin and twirl, twirling and spinning, likes to spin in circles	1
C0497327	progressive etiologies, dementia treatment, emotional dementia, dementia, emotional adequacy--emotional dementia, childhood dementia	C1853236	some stereotypic hand movements were observed, has manifested stereotypic - like movements, some finger waving by eye, some self-stimulatory behavior, hair flicking, repeatedly turning over hands, finger wiggling, body posturing, repetitive flexion / extension movements of his fingers, stereotypic finger movements, twisting his nipples, repetitively striking his finger against table, stereotypica…	1
C0476254	dyslexia (reading disability, a reading disordered, reading disorder, dyslexic, reading impaired subjects, a reading disorder, disorder, reading condition, reading disability, expected dyslexia risk haplotype, reading impairments, specific deficits in dyslexia, rd/wd, reading disordered, reading disorders, severe dyslexia, rd, dyslexia, non-dyslexic, the reading disorder, dyslexia and reading pro…	C0023012	has some language difficulties as well as flipping words in sentences and difficulty with pronunciation, language delays, marked impairment in language, has had profound language delay, delayed or lack of receptive language, delayed language, language delayed, profound language delay, delayed; language, language delay, receptive & expressive language difficulties, language skills limited, languag…	1
C0474396	patterns, sleep patterns, behavior, distinct sleep patterns, sleep behavior, sleeping behavior, behaviors, sleep, behaviour, pattern, sleep behaviors, recent sleep patterns, sleep pattern, sleeping patterns, behavioural sleep, actigraph-defined sleep behaviors, sleep behaviours, behavioural sleep interventions	C0746940	nonverbal, she has no words, no words	1
C0474395	increased, increased physical activity, activities, increased activity, overactivity, physical activity, activity, heightened activity, increased locomotor activity, increased motor activity, increased neural activation, increased opoid activity, increased activation, actions, increased motor facilitation, increasing physical activity, adnp, increase physical activity, increasing pa	C0746940	nonverbal, she has no words, no words	1
C0442811	very low-quality evidence, a very low, very low t4, very low, vlbw, very low developmental ages, low or very low character maturity, very low scores	C150868	never developed normal speech or language, lack of expressive language, use of jargon, no conversational speech, he does not talk, no verbal communication, non-verbal, non-communicating child, communicates by grunting, screaming, crying, language non-existent, no functional language, no meaningful language, no intelligible speech	1
C0426415	a disproportionately large left frontal lobe, prominent nose, a prominent nose	C0241210	delays speech, delayed articulation, speech delayed, delayed speech, overall speech is delayed, delayed; articulation, delayed; speech, slow to talk, speech delay, speech delays, limited speech	1
C0425152	joint engagement, engaging, emotional engagement, engagement, hsje, behavioral engagement, limited engagement, their engagement scores, positive emotional engagement, the ct system engages, enhance joint engagement, engagements, increased engagement, engagement scores, visual engagement, jasper, affective engagement, cmae, increasing subsequent engagement, progressive engagement, reduced engageme…	C2584305	learning imitation, imitation (learning), suggests imitation, copying (learning), no imitative play, imitative play, copying, imitation, nothing to suggest imitation	1
C0425152	joint engagement, engaging, emotional engagement, engagement, hsje, behavioral engagement, limited engagement, their engagement scores, positive emotional engagement, the ct system engages, enhance joint engagement, engagements, increased engagement, engagement scores, visual engagement, jasper, affective engagement, cmae, increasing subsequent engagement, progressive engagement, reduced engageme…	C0746940	nonverbal, she has no words, no words	1
C0425152	joint engagement, engaging, emotional engagement, engagement, hsje, behavioral engagement, limited engagement, their engagement scores, positive emotional engagement, the ct system engages, enhance joint engagement, engagements, increased engagement, engagement scores, visual engagement, jasper, affective engagement, cmae, increasing subsequent engagement, progressive engagement, reduced engageme…	C0085271	deliberate self-harm, bites fingers until red and swollen, self injurious behavior, self-abusive behavior, self-destructive behavior, self-harm, deliberate, arm biting, self-injurious behavior, self destructive behavior, deliberate self harm, picking or pulling hair out	1
C0424939	difficulty learning words, difficulties learning, learning disorder (ld, learning difficulty, difficulties with learning, self-harm, learning difficulties, general learning difficulties, learning difficulty (mld, severe learning difficulty, learning difficulties, severe learning difficulties, difficulties in learning, difficulties learning categories, difficulty generalizing learning, additional …	C0871226	played with toys by mother's side, self-directed behavior, self-directed, lack of "connecting", talking to self, reciprocity	1
C0424939	difficulty learning words, difficulties learning, learning disorder (ld, learning difficulty, difficulties with learning, self-harm, learning difficulties, general learning difficulties, learning difficulty (mld, severe learning difficulty, learning difficulties, severe learning difficulties, difficulties in learning, difficulties learning categories, difficulty generalizing learning, additional …	C0746940	nonverbal, she has no words, no words	1
C0424939	difficulty learning words, difficulties learning, learning disorder (ld, learning difficulty, difficulties with learning, self-harm, learning difficulties, general learning difficulties, learning difficulty (mld, severe learning difficulty, learning difficulties, severe learning difficulties, difficulties in learning, difficulties learning categories, difficulty generalizing learning, additional …	C0241210	delays speech, delayed articulation, speech delayed, delayed speech, overall speech is delayed, delayed; articulation, delayed; speech, slow to talk, speech delay, speech delays, limited speech	1
C0424421	eating, perceived eating problems, more eating problems, the eating problems, eating problems, severe eating problems	C0085271	deliberate self-harm, bites fingers until red and swollen, self injurious behavior, self-abusive behavior, self-destructive behavior, self-harm, deliberate, arm biting, self-injurious behavior, self destructive behavior, deliberate self harm, picking or pulling hair out	1
C0424421	eating, perceived eating problems, more eating problems, the eating problems, eating problems, severe eating problems	C0031873	abnormal craving, inappropriate eating behavior, pica, craving unusual or nonfood items, eats abnormal objects	1
C0423899	above average depressive symptoms, genius, gifted, intelligence, giftedness, above average intelligent, cognitive, the high brightness, above average intelligence, brighter, above-average intelligence, gift, above average cognitive, a vocabulary above average, a chocolate or homemade gift, bright, significantly above-average intelligence, 22 controls in the below average intelligence quotient	C0871226	played with toys by mother's side, self-directed behavior, self-directed, lack of "connecting", talking to self, reciprocity	1
C0423899	above average depressive symptoms, genius, gifted, intelligence, giftedness, above average intelligent, cognitive, the high brightness, above average intelligence, brighter, above-average intelligence, gift, above average cognitive, a vocabulary above average, a chocolate or homemade gift, bright, significantly above-average intelligence, 22 controls in the below average intelligence quotient	C0524528	pervasive development disorder	1
C0423551	sensory reactivity symptoms, symptoms, sensory symptoms, sensory symptoms in multiple sensory domains, more sensory symptoms, investigated sensory symptoms, significantly more sensory reactivity symptoms, less sensory symptoms, sensory and sociocommunicative symptoms, other sensory symptoms, sensory, prevalence of overall sensory symptoms, early sensory symptoms, sensory modulation symptoms, soci…	C0746940	nonverbal, she has no words, no words	1
C0422895	reflexes, persistence of primitive reflexes, primitive anti-gravity reflexes, several primitive reflexes, primitive reflexes	C0085271	deliberate self-harm, bites fingers until red and swollen, self injurious behavior, self-abusive behavior, self-destructive behavior, self-harm, deliberate, arm biting, self-injurious behavior, self destructive behavior, deliberate self harm, picking or pulling hair out	1
C0344315	mood, increased maternal depressed mood, depressive mood disorders, depression, melancholic, maternal depressed mood, depressed, low mood to bullying, low mood, decreased positive mood, depressive mood, low mood scores, maternal depressed mood partially mediated, depressing, depressed mood, low mood/depression	C2675043	differently interacting with other children, no social responsiveness, impairment of peer relationships, continues to manifest atypicalities in interactional style and language pattern, limited interaction with other individuals, not really connected socially, clear-cut abnormalities in area of social interaction, little social interaction with others, social interaction very limited, refused eff…	1
C0344315	mood, increased maternal depressed mood, depressive mood disorders, depression, melancholic, maternal depressed mood, depressed, low mood to bullying, low mood, decreased positive mood, depressive mood, low mood scores, maternal depressed mood partially mediated, depressing, depressed mood, low mood/depression	C0424095	looking through you, content to be in her own little world, unresponsive to requests, somewhat withdrawn, is in his own little world, sense of disconnectedness was frequently present, mostly ignored me, social withdrawal, withdrawal from social contact, behaves as if deaf, interacted with examiner in pleasant, but disengaged, manner, interacted with examiner in quiet, withdrawn manner, starring b…	1
C0344307	a real analgesia, analgesia, pain insensitivity, an analgesia, this analgesia, insensitivity to pain	C0150820	verbal communication, communication verbal	1
C0344307	a real analgesia, analgesia, pain insensitivity, an analgesia, this analgesia, insensitivity to pain	C0085271	deliberate self-harm, bites fingers until red and swollen, self injurious behavior, self-abusive behavior, self-destructive behavior, self-harm, deliberate, arm biting, self-injurious behavior, self destructive behavior, deliberate self harm, picking or pulling hair out	1
C0344307	a real analgesia, analgesia, pain insensitivity, an analgesia, this analgesia, insensitivity to pain	C0004352	autistic, autistic disorder, autism	1
C0342952	adhd points to mitochondrial hypermetabolism, a hypermetabolic energy state, glucose hypermetabolism, hypermetabolism in deep cerebellar structures, hypermetabolism	C0150080	prefers isolated/autonomous activities; no close friends, loner, social communication disorder, always been a loner, has made few if any friends, no friends, no friends in his peer group, impaired social interactions, socially isolated, isolative behavior, pretty much a loner, impaired social interaction, parents describe him as a loner, socially, he isolates himself, social interaction disorder,…	1
C0339002	hyperactivity deficit, the predominantly inattentive subtype (adhd-i, adhd display persistent inattention, adhd group shares inattention, predominantly inattentive symptoms, inattentive type), without attention-deficit hyperactivity disorder, adhd-inattentive subtype, attention-deficit disorder, elevated rates of comorbid attention-deficit/hyperactivity, attention deficit hyperactivity disorder, …	C0241210	delays speech, delayed articulation, speech delayed, delayed speech, overall speech is delayed, delayed; articulation, delayed; speech, slow to talk, speech delay, speech delays, limited speech	1
C0339002	hyperactivity deficit, the predominantly inattentive subtype (adhd-i, adhd display persistent inattention, adhd group shares inattention, predominantly inattentive symptoms, inattentive type), without attention-deficit hyperactivity disorder, adhd-inattentive subtype, attention-deficit disorder, elevated rates of comorbid attention-deficit/hyperactivity, attention deficit hyperactivity disorder, …	C0023012	has some language difficulties as well as flipping words in sentences and difficulty with pronunciation, language delays, marked impairment in language, has had profound language delay, delayed or lack of receptive language, delayed language, language delayed, profound language delay, delayed; language, language delay, receptive & expressive language difficulties, language skills limited, languag…	1
C0338831	drug induced mania, mania/emotion regulation, manic, mania	C0524528	pervasive development disorder	1
C0338831	drug induced mania, mania/emotion regulation, manic, mania	C0085271	deliberate self-harm, bites fingers until red and swollen, self injurious behavior, self-abusive behavior, self-destructive behavior, self-harm, deliberate, arm biting, self-injurious behavior, self destructive behavior, deliberate self harm, picking or pulling hair out	1
C0311392	physical findings, sign, physical signs, signing, signs, additional signs, kws, manual signs, paness	C1853236	some stereotypic hand movements were observed, has manifested stereotypic - like movements, some finger waving by eye, some self-stimulatory behavior, hair flicking, repeatedly turning over hands, finger wiggling, body posturing, repetitive flexion / extension movements of his fingers, stereotypic finger movements, twisting his nipples, repetitively striking his finger against table, stereotypica…	1
C0311392	physical findings, sign, physical signs, signing, signs, additional signs, kws, manual signs, paness	C0524528	pervasive development disorder	1
C0311392	physical findings, sign, physical signs, signing, signs, additional signs, kws, manual signs, paness	C0150080	prefers isolated/autonomous activities; no close friends, loner, social communication disorder, always been a loner, has made few if any friends, no friends, no friends in his peer group, impaired social interactions, socially isolated, isolative behavior, pretty much a loner, impaired social interaction, parents describe him as a loner, socially, he isolates himself, social interaction disorder,…	1
C0311392	physical findings, sign, physical signs, signing, signs, additional signs, kws, manual signs, paness	C0023012	has some language difficulties as well as flipping words in sentences and difficulty with pronunciation, language delays, marked impairment in language, has had profound language delay, delayed or lack of receptive language, delayed language, language delayed, profound language delay, delayed; language, language delay, receptive & expressive language difficulties, language skills limited, languag…	1
C0278060	inferences of others' mental states, non mental state, the brain's representation of others' mental states, mental state, process mental state, difficulty extracting mental state information, general, an unstable mental state, mental states, the triangles in the mental state animations, state, non-mental state phenomena in their narratives, accuracy of mental state explanations, spontaneous menta…	C0871226	played with toys by mother's side, self-directed behavior, self-directed, lack of "connecting", talking to self, reciprocity	1
C0277786	chief complaint, chief complaints, complaints, mood disorder diagnoses and chief complaints, frequent chief complaints, complaint, irritability complaints, presenting complaint, presenting complaints	C2675043	differently interacting with other children, no social responsiveness, impairment of peer relationships, continues to manifest atypicalities in interactional style and language pattern, limited interaction with other individuals, not really connected socially, clear-cut abnormalities in area of social interaction, little social interaction with others, social interaction very limited, refused eff…	1
C0277786	chief complaint, chief complaints, complaints, mood disorder diagnoses and chief complaints, frequent chief complaints, complaint, irritability complaints, presenting complaint, presenting complaints	C0424095	looking through you, content to be in her own little world, unresponsive to requests, somewhat withdrawn, is in his own little world, sense of disconnectedness was frequently present, mostly ignored me, social withdrawal, withdrawal from social contact, behaves as if deaf, interacted with examiner in pleasant, but disengaged, manner, interacted with examiner in quiet, withdrawn manner, starring b…	1
C0277786	chief complaint, chief complaints, complaints, mood disorder diagnoses and chief complaints, frequent chief complaints, complaint, irritability complaints, presenting complaint, presenting complaints	C0236792	asperger's, asperger	1
C0241240	tall stature, a gradual linear increase of ppp, a smaller linear increase in rsa, individual linear growth trajectories, large stature	C0023012	has some language difficulties as well as flipping words in sentences and difficulty with pronunciation, language delays, marked impairment in language, has had profound language delay, delayed or lack of receptive language, delayed language, language delayed, profound language delay, delayed; language, language delay, receptive & expressive language difficulties, language skills limited, languag…	1
C0237284	unresponsiveness, unresponsive protocols, visual unresponsiveness, unresponsiveness of antibody titer, unresponsive, behaviorally unresponsive, responsive, not rss, socially unresponsive, responsiveness, not responsive	C0013528	speech, echo, great deal of echolalia, some echolalia, reaction, echo, speech echolalic, some evidence of echolalia, echolalic tendencies in his toddler years, seems to parrot or mimic what is said, language continues to be quite stereotypical and quite echolalic, echo reaction, some echolalic tendencies were heard, expressive language, often echolalic-like, occasionally echolalic, echolalia, ech…	1
C0237220	abusive behavior, abusive behaviour	C2675043	differently interacting with other children, no social responsiveness, impairment of peer relationships, continues to manifest atypicalities in interactional style and language pattern, limited interaction with other individuals, not really connected socially, clear-cut abnormalities in area of social interaction, little social interaction with others, social interaction very limited, refused eff…	1
C0237220	abusive behavior, abusive behaviour	C0424095	looking through you, content to be in her own little world, unresponsive to requests, somewhat withdrawn, is in his own little world, sense of disconnectedness was frequently present, mostly ignored me, social withdrawal, withdrawal from social contact, behaves as if deaf, interacted with examiner in pleasant, but disengaged, manner, interacted with examiner in quiet, withdrawn manner, starring b…	1
C0237220	abusive behavior, abusive behaviour	C0085271	deliberate self-harm, bites fingers until red and swollen, self injurious behavior, self-abusive behavior, self-destructive behavior, self-harm, deliberate, arm biting, self-injurious behavior, self destructive behavior, deliberate self harm, picking or pulling hair out	1
C0233849	increased expression of particular personality traits, a person's symptoms, specific symptom characteristics across these spectra, personality dimensions, particular personality traits, borderline personality traits, particular personality characteristics, adult personality dimensions, semantic personality traits, personality characteristics, specific characteristic symptoms, psychological person…	C150868	never developed normal speech or language, lack of expressive language, use of jargon, no conversational speech, he does not talk, no verbal communication, non-verbal, non-communicating child, communicates by grunting, screaming, crying, language non-existent, no functional language, no meaningful language, no intelligible speech	1
C0233794	memory behavioral deficits, a similarly robust deficit in object location memory, impaired auditory sensory memory, relatively poor memory, pe's memory impairment, impaired fear memory extinction, a link between motor memory impairment, impairment, poor memory, impairs memory formation, memory problems, memory, poorer vswm, pm, deficits in face memory ability, a working memory deficit, a specific…	C0150080	prefers isolated/autonomous activities; no close friends, loner, social communication disorder, always been a loner, has made few if any friends, no friends, no friends in his peer group, impaired social interactions, socially isolated, isolative behavior, pretty much a loner, impaired social interaction, parents describe him as a loner, socially, he isolates himself, social interaction disorder,…	1
C0233715	speech impairment, marked speech disturbances, abnormal reactions to speech, speech disturbances, the disturbances of the sensory speech centre, the speech abnormality, the children's difficulty with speech, vocalization impediments, ongoing difficulties in speech comprehension, impairments of speech, speech abnormality, difficulties, speech production abnormalities, difficulties in aat spontaneo…	C2675043	differently interacting with other children, no social responsiveness, impairment of peer relationships, continues to manifest atypicalities in interactional style and language pattern, limited interaction with other individuals, not really connected socially, clear-cut abnormalities in area of social interaction, little social interaction with others, social interaction very limited, refused eff…	1
C0233715	speech impairment, marked speech disturbances, abnormal reactions to speech, speech disturbances, the disturbances of the sensory speech centre, the speech abnormality, the children's difficulty with speech, vocalization impediments, ongoing difficulties in speech comprehension, impairments of speech, speech abnormality, difficulties, speech production abnormalities, difficulties in aat spontaneo…	C2584305	learning imitation, imitation (learning), suggests imitation, copying (learning), no imitative play, imitative play, copying, imitation, nothing to suggest imitation	1
C0233715	speech impairment, marked speech disturbances, abnormal reactions to speech, speech disturbances, the disturbances of the sensory speech centre, the speech abnormality, the children's difficulty with speech, vocalization impediments, ongoing difficulties in speech comprehension, impairments of speech, speech abnormality, difficulties, speech production abnormalities, difficulties in aat spontaneo…	C1853236	some stereotypic hand movements were observed, has manifested stereotypic - like movements, some finger waving by eye, some self-stimulatory behavior, hair flicking, repeatedly turning over hands, finger wiggling, body posturing, repetitive flexion / extension movements of his fingers, stereotypic finger movements, twisting his nipples, repetitively striking his finger against table, stereotypica…	1
C0233715	speech impairment, marked speech disturbances, abnormal reactions to speech, speech disturbances, the disturbances of the sensory speech centre, the speech abnormality, the children's difficulty with speech, vocalization impediments, ongoing difficulties in speech comprehension, impairments of speech, speech abnormality, difficulties, speech production abnormalities, difficulties in aat spontaneo…	C1445953	eye contact fair, makes very poor eye contact, looked at me only fleetingly, little eye contact, shows poor eye contact, eye contact very poor, made intermittent eye contact, eye contact is observed 3 times during 45 minute interview, eye contact of marginal quality, no eye contact, avoided eye contact, very little eye contact, very poor eye contact, eye contact never established, lack of eye con…	1
C0233715	speech impairment, marked speech disturbances, abnormal reactions to speech, speech disturbances, the disturbances of the sensory speech centre, the speech abnormality, the children's difficulty with speech, vocalization impediments, ongoing difficulties in speech comprehension, impairments of speech, speech abnormality, difficulties, speech production abnormalities, difficulties in aat spontaneo…	C0746940	nonverbal, she has no words, no words	1
C0233715	speech impairment, marked speech disturbances, abnormal reactions to speech, speech disturbances, the disturbances of the sensory speech centre, the speech abnormality, the children's difficulty with speech, vocalization impediments, ongoing difficulties in speech comprehension, impairments of speech, speech abnormality, difficulties, speech production abnormalities, difficulties in aat spontaneo…	C0424095	looking through you, content to be in her own little world, unresponsive to requests, somewhat withdrawn, is in his own little world, sense of disconnectedness was frequently present, mostly ignored me, social withdrawal, withdrawal from social contact, behaves as if deaf, interacted with examiner in pleasant, but disengaged, manner, interacted with examiner in quiet, withdrawn manner, starring b…	1
C0233715	speech impairment, marked speech disturbances, abnormal reactions to speech, speech disturbances, the disturbances of the sensory speech centre, the speech abnormality, the children's difficulty with speech, vocalization impediments, ongoing difficulties in speech comprehension, impairments of speech, speech abnormality, difficulties, speech production abnormalities, difficulties in aat spontaneo…	C0013528	speech, echo, great deal of echolalia, some echolalia, reaction, echo, speech echolalic, some evidence of echolalia, echolalic tendencies in his toddler years, seems to parrot or mimic what is said, language continues to be quite stereotypical and quite echolalic, echo reaction, some echolalic tendencies were heard, expressive language, often echolalic-like, occasionally echolalic, echolalia, ech…	1
C0233715	speech impairment, marked speech disturbances, abnormal reactions to speech, speech disturbances, the disturbances of the sensory speech centre, the speech abnormality, the children's difficulty with speech, vocalization impediments, ongoing difficulties in speech comprehension, impairments of speech, speech abnormality, difficulties, speech production abnormalities, difficulties in aat spontaneo…	C0005899	repetitive rocking movements, rocking, body-rocking, body rocking, sits on bed and rocks	1
C0233697	obsessive interests, obsessional, obsessiveness, obsessions, obsessivity, obsessionality, aggressive obsessions, obsessive ideation, obsessive situations, obsession, obsessive interest, a transient obsession, a content-free theory of obsessions, extreme obsessive slowing	C0746940	nonverbal, she has no words, no words	1
C0233643	incoherent discourse, incoherent word lists, incoherence	C0013528	speech, echo, great deal of echolalia, some echolalia, reaction, echo, speech echolalic, some evidence of echolalia, echolalic tendencies in his toddler years, seems to parrot or mimic what is said, language continues to be quite stereotypical and quite echolalic, echo reaction, some echolalic tendencies were heard, expressive language, often echolalic-like, occasionally echolalic, echolalia, ech…	1
C0233622	compulsive and ritual behavior scores, ritualistic/compulsive behaviour, ritual, ritualistic compulsions, ritualistic, rituals, compulsive, ritualistic, and sameness behaviors, stereotyped or compulsive-ritualized behaviour, ritualistic and compulsive behaviors	C150868	never developed normal speech or language, lack of expressive language, use of jargon, no conversational speech, he does not talk, no verbal communication, non-verbal, non-communicating child, communicates by grunting, screaming, crying, language non-existent, no functional language, no meaningful language, no intelligible speech	1
C0233522	inappropriate behaviors via lethargy, behaviours, odd behaviour, inappropriate or odd repetitive behaviors, the sensitive aspects of inappropriate behaviour, behaviors, inappropriate behaviour (dri) programme, a wide variety of invariant and inappropriate behaviors, inappropriate child behavior, higher scores on the schizotypal subscales odd speech, odd behaviour, decreased inappropriate behavior…	C0871226	played with toys by mother's side, self-directed behavior, self-directed, lack of "connecting", talking to self, reciprocity	1
C0233490	hyposensitivity, hypersensitivity/hyposensitivity, more hyper- and hyposensitivity, hyposensitivity between sensory modalities, sensory hyper- and hyposensitivity, sensory hyposensitivity, hyposensitivities, hyper- and hyposensitivity	C2675043	differently interacting with other children, no social responsiveness, impairment of peer relationships, continues to manifest atypicalities in interactional style and language pattern, limited interaction with other individuals, not really connected socially, clear-cut abnormalities in area of social interaction, little social interaction with others, social interaction very limited, refused eff…	1
C0233490	hyposensitivity, hypersensitivity/hyposensitivity, more hyper- and hyposensitivity, hyposensitivity between sensory modalities, sensory hyper- and hyposensitivity, sensory hyposensitivity, hyposensitivities, hyper- and hyposensitivity	C0424095	looking through you, content to be in her own little world, unresponsive to requests, somewhat withdrawn, is in his own little world, sense of disconnectedness was frequently present, mostly ignored me, social withdrawal, withdrawal from social contact, behaves as if deaf, interacted with examiner in pleasant, but disengaged, manner, interacted with examiner in quiet, withdrawn manner, starring b…	1
C0233415	distractibility, inattentiveness, distraction condition, distraction, distracting, inattentive, distracting faces, fdi, distracter faces, distractibility index, inhibiting distractions, distractive problems, distracters, low distractibility, distractibility factors, distraction strategies, distractible, increased distraction, distractions, high distractibility	C2675043	differently interacting with other children, no social responsiveness, impairment of peer relationships, continues to manifest atypicalities in interactional style and language pattern, limited interaction with other individuals, not really connected socially, clear-cut abnormalities in area of social interaction, little social interaction with others, social interaction very limited, refused eff…	1
C0233415	distractibility, inattentiveness, distraction condition, distraction, distracting, inattentive, distracting faces, fdi, distracter faces, distractibility index, inhibiting distractions, distractive problems, distracters, low distractibility, distractibility factors, distraction strategies, distractible, increased distraction, distractions, high distractibility	C0424095	looking through you, content to be in her own little world, unresponsive to requests, somewhat withdrawn, is in his own little world, sense of disconnectedness was frequently present, mostly ignored me, social withdrawal, withdrawal from social contact, behaves as if deaf, interacted with examiner in pleasant, but disengaged, manner, interacted with examiner in quiet, withdrawn manner, starring b…	1
C0232466	postpartum feeding difficulties, feeding difficulties, fp, more feeding problems, these feeding problems, severe or atypical feeding problems, feeding problems, sleeping and feeding problems, severe feeding difficulties, feeding issues, feeding difficulty, issues, the feeding difficulties, feeding problem, significantly more feeding problems, unusual feeding difficulties, severe feeding problems	C0023012	has some language difficulties as well as flipping words in sentences and difficulty with pronunciation, language delays, marked impairment in language, has had profound language delay, delayed or lack of receptive language, delayed language, language delayed, profound language delay, delayed; language, language delay, receptive & expressive language difficulties, language skills limited, languag…	1
C0231303	fathers' distress, distressing, couple distress, more distressed, iripersonal distress, extreme distress reactions, latency to distress, distress response, less distressed, additional distress, more distressing, become distressed, very distressed, pd, distressed, caregiver distress, more distress, overwhelmed or distressed, reducing distress, marked distress, rated distress, individual distress, …	C2584305	learning imitation, imitation (learning), suggests imitation, copying (learning), no imitative play, imitative play, copying, imitation, nothing to suggest imitation	1
C0162703	a significant reduction of pain sensitivity, blunted pain sensitivity, sensitivity to pain, cold pain thresholds, pressure pain thresholds, reduced pain sensitivity, heat pain threshold, pain tolerance, ldn improved pain tolerance, pain, pain threshold, pain threshold values, pain sensitivity, altered pain sensitivity, reducing pain sensitivity, the pressure pain threshold, ppt, abnormal pain sen…	C0085271	deliberate self-harm, bites fingers until red and swollen, self injurious behavior, self-abusive behavior, self-destructive behavior, self-harm, deliberate, arm biting, self-injurious behavior, self destructive behavior, deliberate self harm, picking or pulling hair out	1
C0158915	exceptionally large proportions, growth restriction, or macrosomia, macrosomia	C0241210	delays speech, delayed articulation, speech delayed, delayed speech, overall speech is delayed, delayed; articulation, delayed; speech, slow to talk, speech delay, speech delays, limited speech	1
C0151611	interictal electroencephalogram (eeg) abnormalities, gamma range eeg abnormalities, abnormal eeg results, any eeg abnormalities, an abnormal electroencephalogram, eegs, eeg pa, correlations between eeg abnormalities, the eeg abnormalities, eeg abnormality, the abnormal eeg findings, eeg, abnormality, abnormal, minor eeg abnormalities, an abnormal eeg, electroencephalogram, an abnormal eeg result,…	C0241210	delays speech, delayed articulation, speech delayed, delayed speech, overall speech is delayed, delayed; articulation, delayed; speech, slow to talk, speech delay, speech delays, limited speech	1
C0151611	interictal electroencephalogram (eeg) abnormalities, gamma range eeg abnormalities, abnormal eeg results, any eeg abnormalities, an abnormal electroencephalogram, eegs, eeg pa, correlations between eeg abnormalities, the eeg abnormalities, eeg abnormality, the abnormal eeg findings, eeg, abnormality, abnormal, minor eeg abnormalities, an abnormal eeg, electroencephalogram, an abnormal eeg result,…	C0004352	autistic, autistic disorder, autism	1
C0149654	cd, behavior, conduct-odd, cds, behavior disorders, conduct disorders, disorder, disorder/conduct, conduct, conduct disorder, disordered behaviors, conduct disorder symptoms, disorders, odd/cd, behaviour disorders	C0241210	delays speech, delayed articulation, speech delayed, delayed speech, overall speech is delayed, delayed; articulation, delayed; speech, slow to talk, speech delay, speech delays, limited speech	1
C0086439	diminished activities, decreased activation, activity decrease, decreased rtpj activity, activities, decreased activity, lack of joint activity, decreased locomotor activity, activity, diminished activity, decreased exploratory activity, lack of physical activity, hypoactive, hypoactivity in ai, reduction, hypoactive reactivity to acoustic changes, the hypoactivity, a decrease in hypoactivity, hy…	C2584305	learning imitation, imitation (learning), suggests imitation, copying (learning), no imitative play, imitative play, copying, imitation, nothing to suggest imitation	1
C0086439	diminished activities, decreased activation, activity decrease, decreased rtpj activity, activities, decreased activity, lack of joint activity, decreased locomotor activity, activity, diminished activity, decreased exploratory activity, lack of physical activity, hypoactive, hypoactivity in ai, reduction, hypoactive reactivity to acoustic changes, the hypoactivity, a decrease in hypoactivity, hy…	C0013528	speech, echo, great deal of echolalia, some echolalia, reaction, echo, speech echolalic, some evidence of echolalia, echolalic tendencies in his toddler years, seems to parrot or mimic what is said, language continues to be quite stereotypical and quite echolalic, echo reaction, some echolalic tendencies were heard, expressive language, often echolalic-like, occasionally echolalic, echolalia, ech…	1
C0086168	dissociative episodes, dissociated features, dissociated neurons, dissociations, dissociated, partially dissociable, this double dissociation, dissociation, this dissociation, subtle dissociations, progressively dissociated, peritraumatic dissociation symptoms, dissociative, dissociates, mental flexibility mechanism	C0746940	nonverbal, she has no words, no words	1
C0043094	decreasing weight gain, a mean weight increase, considerable weight gain, weighted, mean weight gain, gestational weight gain, relative weight gain, bodyweight, weight gain effects of five sgas, weight increase, a greater weight gain, body weight gain, a rebound weight gain, unhealthy weight gain, increased weight, weight gains, weight, weight gain, body weight increase, a mean weight gain, relat…	C2675043	differently interacting with other children, no social responsiveness, impairment of peer relationships, continues to manifest atypicalities in interactional style and language pattern, limited interaction with other individuals, not really connected socially, clear-cut abnormalities in area of social interaction, little social interaction with others, social interaction very limited, refused eff…	1
C0043094	decreasing weight gain, a mean weight increase, considerable weight gain, weighted, mean weight gain, gestational weight gain, relative weight gain, bodyweight, weight gain effects of five sgas, weight increase, a greater weight gain, body weight gain, a rebound weight gain, unhealthy weight gain, increased weight, weight gains, weight, weight gain, body weight increase, a mean weight gain, relat…	C0424095	looking through you, content to be in her own little world, unresponsive to requests, somewhat withdrawn, is in his own little world, sense of disconnectedness was frequently present, mostly ignored me, social withdrawal, withdrawal from social contact, behaves as if deaf, interacted with examiner in pleasant, but disengaged, manner, interacted with examiner in quiet, withdrawn manner, starring b…	1
C0040188	wide tic disorder, a tic disorder, tics, tics scored high, reduction in tic frequency, the tics, tic interaction, tic disorders, tic production, disorder, tic disorder, associations of tic severity, tic, the phenotypic structure of tic, oc, autis- tic spectrum disorder, tic severity, voluntary tic suppression	C1853236	some stereotypic hand movements were observed, has manifested stereotypic - like movements, some finger waving by eye, some self-stimulatory behavior, hair flicking, repeatedly turning over hands, finger wiggling, body posturing, repetitive flexion / extension movements of his fingers, stereotypic finger movements, twisting his nipples, repetitively striking his finger against table, stereotypica…	1
C0040188	wide tic disorder, a tic disorder, tics, tics scored high, reduction in tic frequency, the tics, tic interaction, tic disorders, tic production, disorder, tic disorder, associations of tic severity, tic, the phenotypic structure of tic, oc, autis- tic spectrum disorder, tic severity, voluntary tic suppression	C0524528	pervasive development disorder	1
C0040188	wide tic disorder, a tic disorder, tics, tics scored high, reduction in tic frequency, the tics, tic interaction, tic disorders, tic production, disorder, tic disorder, associations of tic severity, tic, the phenotypic structure of tic, oc, autis- tic spectrum disorder, tic severity, voluntary tic suppression	C0241210	delays speech, delayed articulation, speech delayed, delayed speech, overall speech is delayed, delayed; articulation, delayed; speech, slow to talk, speech delay, speech delays, limited speech	1
C0040188	wide tic disorder, a tic disorder, tics, tics scored high, reduction in tic frequency, the tics, tic interaction, tic disorders, tic production, disorder, tic disorder, associations of tic severity, tic, the phenotypic structure of tic, oc, autis- tic spectrum disorder, tic severity, voluntary tic suppression	C0085271	deliberate self-harm, bites fingers until red and swollen, self injurious behavior, self-abusive behavior, self-destructive behavior, self-harm, deliberate, arm biting, self-injurious behavior, self destructive behavior, deliberate self harm, picking or pulling hair out	1
C0040188	wide tic disorder, a tic disorder, tics, tics scored high, reduction in tic frequency, the tics, tic interaction, tic disorders, tic production, disorder, tic disorder, associations of tic severity, tic, the phenotypic structure of tic, oc, autis- tic spectrum disorder, tic severity, voluntary tic suppression	C0023012	has some language difficulties as well as flipping words in sentences and difficulty with pronunciation, language delays, marked impairment in language, has had profound language delay, delayed or lack of receptive language, delayed language, language delayed, profound language delay, delayed; language, language delay, receptive & expressive language difficulties, language skills limited, languag…	1
C0036363	schizotypal personality disorder, the schizotypal personality questionnaire (spq, schizotypal personality traits, schizotypal personality, schizotypal personality disorders, premorbid schizotypal personality, schizotypal personality questionnaire, dsm-iii schizotypal personality disorder, moderate schizotypal personality features, schizotypal personality questionnaire scales, schizotypic personal…	C150868	never developed normal speech or language, lack of expressive language, use of jargon, no conversational speech, he does not talk, no verbal communication, non-verbal, non-communicating child, communicates by grunting, screaming, crying, language non-existent, no functional language, no meaningful language, no intelligible speech	1
C0036363	schizotypal personality disorder, the schizotypal personality questionnaire (spq, schizotypal personality traits, schizotypal personality, schizotypal personality disorders, premorbid schizotypal personality, schizotypal personality questionnaire, dsm-iii schizotypal personality disorder, moderate schizotypal personality features, schizotypal personality questionnaire scales, schizotypic personal…	C1445953	eye contact fair, makes very poor eye contact, looked at me only fleetingly, little eye contact, shows poor eye contact, eye contact very poor, made intermittent eye contact, eye contact is observed 3 times during 45 minute interview, eye contact of marginal quality, no eye contact, avoided eye contact, very little eye contact, very poor eye contact, eye contact never established, lack of eye con…	1
C0036339	schizoid personality symptom-induced impairment, a schizoid symptom, personality, schizoid symptoms, personality disorder, schizoid personality disorder, a schizoid personality disorder, schizoid" personality in childhood, schizoid personality, sspd, a schizoid type, schizoid	C150868	never developed normal speech or language, lack of expressive language, use of jargon, no conversational speech, he does not talk, no verbal communication, non-verbal, non-communicating child, communicates by grunting, screaming, crying, language non-existent, no functional language, no meaningful language, no intelligible speech	1
C0026106	mental retardation, mild, mildly or moderately mentally retarded, mild mr, mild-grade intellectual disability, mildly retarded, retardation, mildly mentally retarded, mid, intellectual disability, mild, intellectual disability, mild mental retardation, full-scale iq >= 50, mild mental retardation (mr), mild id, mild intellectual disability, a mild intellectual disability, mild intellectual disabi…	C1853236	some stereotypic hand movements were observed, has manifested stereotypic - like movements, some finger waving by eye, some self-stimulatory behavior, hair flicking, repeatedly turning over hands, finger wiggling, body posturing, repetitive flexion / extension movements of his fingers, stereotypic finger movements, twisting his nipples, repetitively striking his finger against table, stereotypica…	1
C0026106	mental retardation, mild, mildly or moderately mentally retarded, mild mr, mild-grade intellectual disability, mildly retarded, retardation, mildly mentally retarded, mid, intellectual disability, mild, intellectual disability, mild mental retardation, full-scale iq >= 50, mild mental retardation (mr), mild id, mild intellectual disability, a mild intellectual disability, mild intellectual disabi…	C0241210	delays speech, delayed articulation, speech delayed, delayed speech, overall speech is delayed, delayed; articulation, delayed; speech, slow to talk, speech delay, speech delays, limited speech	1
C0026106	mental retardation, mild, mildly or moderately mentally retarded, mild mr, mild-grade intellectual disability, mildly retarded, retardation, mildly mentally retarded, mid, intellectual disability, mild, intellectual disability, mild mental retardation, full-scale iq >= 50, mild mental retardation (mr), mild id, mild intellectual disability, a mild intellectual disability, mild intellectual disabi…	C0023012	has some language difficulties as well as flipping words in sentences and difficulty with pronunciation, language delays, marked impairment in language, has had profound language delay, delayed or lack of receptive language, delayed language, language delayed, profound language delay, delayed; language, language delay, receptive & expressive language difficulties, language skills limited, languag…	1
C0026106	mental retardation, mild, mildly or moderately mentally retarded, mild mr, mild-grade intellectual disability, mildly retarded, retardation, mildly mentally retarded, mid, intellectual disability, mild, intellectual disability, mild mental retardation, full-scale iq >= 50, mild mental retardation (mr), mild id, mild intellectual disability, a mild intellectual disability, mild intellectual disabi…	C0013528	speech, echo, great deal of echolalia, some echolalia, reaction, echo, speech echolalic, some evidence of echolalia, echolalic tendencies in his toddler years, seems to parrot or mimic what is said, language continues to be quite stereotypical and quite echolalic, echo reaction, some echolalic tendencies were heard, expressive language, often echolalic-like, occasionally echolalic, echolalia, ech…	1
C0026106	mental retardation, mild, mildly or moderately mentally retarded, mild mr, mild-grade intellectual disability, mildly retarded, retardation, mildly mentally retarded, mid, intellectual disability, mild, intellectual disability, mild mental retardation, full-scale iq >= 50, mild mental retardation (mr), mild id, mild intellectual disability, a mild intellectual disability, mild intellectual disabi…	C0004352	autistic, autistic disorder, autism	1
C0023974	less complete understandings of loneliness, a self-labeling loneliness measure, lonelier, high rates of loneliness, loneliness and sensation-sensitivity behaviors, feelings of loneliness, less loneliness, reductions in loneliness, lonely, loneliness, a high occurrence of loneliness, increased loneliness	C0871226	played with toys by mother's side, self-directed behavior, self-directed, lack of "connecting", talking to self, reciprocity	1
C0023186	learning disorders, condition, learning disorder, mechanical academic skills, conditions, sex-related learning/memory differences, different educational, most learning disorders, different, a learning disorder, learning disordered, ld, the learning disorder, learning, differences	C0150820	verbal communication, communication verbal	1
C0023186	learning disorders, condition, learning disorder, mechanical academic skills, conditions, sex-related learning/memory differences, different educational, most learning disorders, different, a learning disorder, learning disordered, ld, the learning disorder, learning, differences	C0004352	autistic, autistic disorder, autism	1
C0023014	genetic factors in language-related developmental disorders, developmental disorders, developmental or neurological disorders, those of developmental language disorder, this region to developmental language disorder, disorder, developmental language disorders, language development disorder, a link between developmental language disorders, language-related developmental disorders, developmental sp…	C150868	never developed normal speech or language, lack of expressive language, use of jargon, no conversational speech, he does not talk, no verbal communication, non-verbal, non-communicating child, communicates by grunting, screaming, crying, language non-existent, no functional language, no meaningful language, no intelligible speech	1
C0020796	profound mr, mentally retarded, profound mental deficiency, profound intellectual disability, s/pid, profoundly retarded children, profoundly mentally retarded adolescents, profound id, id, idiocy, profoundly mentally retarded, profound mental retardation, profoundly retarded	C1445953	eye contact fair, makes very poor eye contact, looked at me only fleetingly, little eye contact, shows poor eye contact, eye contact very poor, made intermittent eye contact, eye contact is observed 3 times during 45 minute interview, eye contact of marginal quality, no eye contact, avoided eye contact, very little eye contact, very poor eye contact, eye contact never established, lack of eye con…	1
C0020796	profound mr, mentally retarded, profound mental deficiency, profound intellectual disability, s/pid, profoundly retarded children, profoundly mentally retarded adolescents, profound id, id, idiocy, profoundly mentally retarded, profound mental retardation, profoundly retarded	C0085271	deliberate self-harm, bites fingers until red and swollen, self injurious behavior, self-abusive behavior, self-destructive behavior, self-harm, deliberate, arm biting, self-injurious behavior, self destructive behavior, deliberate self harm, picking or pulling hair out	1
C0020578	hyperventilation, overbreathing	C1853236	some stereotypic hand movements were observed, has manifested stereotypic - like movements, some finger waving by eye, some self-stimulatory behavior, hair flicking, repeatedly turning over hands, finger wiggling, body posturing, repetitive flexion / extension movements of his fingers, stereotypic finger movements, twisting his nipples, repetitively striking his finger against table, stereotypica…	1
C0016928	gait, gaits, poor gait	C1853236	some stereotypic hand movements were observed, has manifested stereotypic - like movements, some finger waving by eye, some self-stimulatory behavior, hair flicking, repeatedly turning over hands, finger wiggling, body posturing, repetitive flexion / extension movements of his fingers, stereotypic finger movements, twisting his nipples, repetitively striking his finger against table, stereotypica…	1
C0016928	gait, gaits, poor gait	C0871226	played with toys by mother's side, self-directed behavior, self-directed, lack of "connecting", talking to self, reciprocity	1
C0013473	ed, eating disorders, disordered eating, eating disorder pathology, eating-disordered, their eating disorder, eating disorder, the eating disorder, eds, underweight and disturbed eating behaviour, fed, specific eating disorder pathology	C0524528	pervasive development disorder	1
C0013473	ed, eating disorders, disordered eating, eating disorder pathology, eating-disordered, their eating disorder, eating disorder, the eating disorder, eds, underweight and disturbed eating behaviour, fed, specific eating disorder pathology	C0085271	deliberate self-harm, bites fingers until red and swollen, self injurious behavior, self-abusive behavior, self-destructive behavior, self-harm, deliberate, arm biting, self-injurious behavior, self destructive behavior, deliberate self harm, picking or pulling hair out	1
C0013473	ed, eating disorders, disordered eating, eating disorder pathology, eating-disordered, their eating disorder, eating disorder, the eating disorder, eds, underweight and disturbed eating behaviour, fed, specific eating disorder pathology	C0031873	abnormal craving, inappropriate eating behavior, pica, craving unusual or nonfood items, eats abnormal objects	1
C0013362	dysarthria	C0233726	making voices, aprosody, mimics sounds, speech, aprosodic, aprosodic speech, sing-songy sounds, atypical prosody, aprosodia	1
C0013362	dysarthria	C0013528	speech, echo, great deal of echolalia, some echolalia, reaction, echo, speech echolalic, some evidence of echolalia, echolalic tendencies in his toddler years, seems to parrot or mimic what is said, language continues to be quite stereotypical and quite echolalic, echo reaction, some echolalic tendencies were heard, expressive language, often echolalic-like, occasionally echolalic, echolalia, ech…	1
C0012734	disruptive behavioural disorders, disruptive behaviour disorder (ds + dbd, disruptive behaviour disorder, unusual disruptive behaviour disorders, disruptive behavior disorders, disruptive behaviour disorders, disruptive behavior disorder	C0023012	has some language difficulties as well as flipping words in sentences and difficulty with pronunciation, language delays, marked impairment in language, has had profound language delay, delayed or lack of receptive language, delayed language, language delayed, profound language delay, delayed; language, language delay, receptive & expressive language difficulties, language skills limited, languag…	1
C0011757	comorbid developmental coordination disorder, coordination, the links between developmental coordination disorder, developmental coordination disorder, developmental coordination disorders, the developmental coordination disorder	C2584305	learning imitation, imitation (learning), suggests imitation, copying (learning), no imitative play, imitative play, copying, imitation, nothing to suggest imitation	1
C0011253	delusion, delusional beliefs, delusional, delusional ideas, delusional belief, delusions, delusional complaints, delusional thinking, relatively high levels of delusional ideation	C0150080	prefers isolated/autonomous activities; no close friends, loner, social communication disorder, always been a loner, has made few if any friends, no friends, no friends in his peer group, impaired social interactions, socially isolated, isolative behavior, pretty much a loner, impaired social interaction, parents describe him as a loner, socially, he isolates himself, social interaction disorder,…	1
C0009676	confusion endures, rather confusing, a confused language environment, less confused, confusion, confused the listener, confusing thoughts, families confused, diagnostic confusion, confusing messages, confusing, confusions, confused, a confused organism, the confusion, much confusion, substantial confusion	C0746940	nonverbal, she has no words, no words	1
C0009460	the associations of (i) impairments in communication, subtle communication impairment, disturbance of communication, significant impairments in communication, communication impairment (comm), any communication disorder, significant communication impairments, qualitative impairment in communication, cis, communication disordered, early communication impairment, impaired vocal communication, commun…	C2584305	learning imitation, imitation (learning), suggests imitation, copying (learning), no imitative play, imitative play, copying, imitation, nothing to suggest imitation	1
C0009460	the associations of (i) impairments in communication, subtle communication impairment, disturbance of communication, significant impairments in communication, communication impairment (comm), any communication disorder, significant communication impairments, qualitative impairment in communication, cis, communication disordered, early communication impairment, impaired vocal communication, commun…	C0871226	played with toys by mother's side, self-directed behavior, self-directed, lack of "connecting", talking to self, reciprocity	1
C0009460	the associations of (i) impairments in communication, subtle communication impairment, disturbance of communication, significant impairments in communication, communication impairment (comm), any communication disorder, significant communication impairments, qualitative impairment in communication, cis, communication disordered, early communication impairment, impaired vocal communication, commun…	C0150080	prefers isolated/autonomous activities; no close friends, loner, social communication disorder, always been a loner, has made few if any friends, no friends, no friends in his peer group, impaired social interactions, socially isolated, isolative behavior, pretty much a loner, impaired social interaction, parents describe him as a loner, socially, he isolates himself, social interaction disorder,…	1
C0009241	multiple cognitive capabilities/deficits, the issue of attention disorders, more pervasive perceptual or cognitive deficits, the cognitive deficits, disorders of human cognition, cognitive procedural memory, a basic temporal-cognitive processing deficit, cognitive procedural memories, 3 independent cognitive deficits, cognitive deficits group manifested lower accuracy, a cognitive deficit, accomp…	C0746940	nonverbal, she has no words, no words	1
C0009241	multiple cognitive capabilities/deficits, the issue of attention disorders, more pervasive perceptual or cognitive deficits, the cognitive deficits, disorders of human cognition, cognitive procedural memory, a basic temporal-cognitive processing deficit, cognitive procedural memories, 3 independent cognitive deficits, cognitive deficits group manifested lower accuracy, a cognitive deficit, accomp…	C0150820	verbal communication, communication verbal	1
C0009241	multiple cognitive capabilities/deficits, the issue of attention disorders, more pervasive perceptual or cognitive deficits, the cognitive deficits, disorders of human cognition, cognitive procedural memory, a basic temporal-cognitive processing deficit, cognitive procedural memories, 3 independent cognitive deficits, cognitive deficits group manifested lower accuracy, a cognitive deficit, accomp…	C0150080	prefers isolated/autonomous activities; no close friends, loner, social communication disorder, always been a loner, has made few if any friends, no friends, no friends in his peer group, impaired social interactions, socially isolated, isolative behavior, pretty much a loner, impaired social interaction, parents describe him as a loner, socially, he isolates himself, social interaction disorder,…	1
C0009241	multiple cognitive capabilities/deficits, the issue of attention disorders, more pervasive perceptual or cognitive deficits, the cognitive deficits, disorders of human cognition, cognitive procedural memory, a basic temporal-cognitive processing deficit, cognitive procedural memories, 3 independent cognitive deficits, cognitive deficits group manifested lower accuracy, a cognitive deficit, accomp…	C0004352	autistic, autistic disorder, autism	1
C0006012	a borderline personality organization, borderline personality disorders, borderline personality disorder, borderline, borderline personality disorder (bpd, borderline personality, bpd	C0150080	prefers isolated/autonomous activities; no close friends, loner, social communication disorder, always been a loner, has made few if any friends, no friends, no friends in his peer group, impaired social interactions, socially isolated, isolative behavior, pretty much a loner, impaired social interaction, parents describe him as a loner, socially, he isolates himself, social interaction disorder,…	1
C0004936	comorbid mental illness, a psychological disorder, capturing heterogeneity in complex mental health disorders, the psychiatric disorder, mental health condition, two different psychiatric illnesses, dysfunctions in mental flexibility, psychiatric and developmental illnesses, understanding psychiatric disorders, mental diseases, psychotic, psychiatric disorder, many psychiatric diseases, psychiatr…	C0524528	pervasive development disorder	1
C0004936	comorbid mental illness, a psychological disorder, capturing heterogeneity in complex mental health disorders, the psychiatric disorder, mental health condition, two different psychiatric illnesses, dysfunctions in mental flexibility, psychiatric and developmental illnesses, understanding psychiatric disorders, mental diseases, psychotic, psychiatric disorder, many psychiatric diseases, psychiatr…	C0150080	prefers isolated/autonomous activities; no close friends, loner, social communication disorder, always been a loner, has made few if any friends, no friends, no friends in his peer group, impaired social interactions, socially isolated, isolative behavior, pretty much a loner, impaired social interaction, parents describe him as a loner, socially, he isolates himself, social interaction disorder,…	1
C0004936	comorbid mental illness, a psychological disorder, capturing heterogeneity in complex mental health disorders, the psychiatric disorder, mental health condition, two different psychiatric illnesses, dysfunctions in mental flexibility, psychiatric and developmental illnesses, understanding psychiatric disorders, mental diseases, psychotic, psychiatric disorder, many psychiatric diseases, psychiatr…	C0013528	speech, echo, great deal of echolalia, some echolalia, reaction, echo, speech echolalic, some evidence of echolalia, echolalic tendencies in his toddler years, seems to parrot or mimic what is said, language continues to be quite stereotypical and quite echolalic, echo reaction, some echolalic tendencies were heard, expressive language, often echolalic-like, occasionally echolalic, echolalia, ech…	1
C0003635	asc or associations between dyspraxia, morbid dyspraxia, apraxia evaluations, hand dyspraxia, apraxia, an apraxia, dyspraxias, dyspraxia symptoms, dyspraxia, a dyspraxia	C2584305	learning imitation, imitation (learning), suggests imitation, copying (learning), no imitative play, imitative play, copying, imitation, nothing to suggest imitation	1
C0003635	asc or associations between dyspraxia, morbid dyspraxia, apraxia evaluations, hand dyspraxia, apraxia, an apraxia, dyspraxias, dyspraxia symptoms, dyspraxia, a dyspraxia	C150868	never developed normal speech or language, lack of expressive language, use of jargon, no conversational speech, he does not talk, no verbal communication, non-verbal, non-communicating child, communicates by grunting, screaming, crying, language non-existent, no functional language, no meaningful language, no intelligible speech	1
C0003635	asc or associations between dyspraxia, morbid dyspraxia, apraxia evaluations, hand dyspraxia, apraxia, an apraxia, dyspraxias, dyspraxia symptoms, dyspraxia, a dyspraxia	C0427144	runs on tip toes, toe walking, toe-walking, toe-walking gait, walking on toes, abnormality of toe walking	1

## Sheet: S4
BM term	Overlapping_predictions (separated by ';')
asperger	asperger; asperger disorder
atypical autism	AA atypical autism; atypical autism; atypical autism Psychomotor delay; atypical autism/pervasive developmental disorder
autism	"autism; "autism general symptoms"; "autism general symptoms" (Analysis I); "autism knowledge; "autism spectrum condition; "autism spectrum disorder*" OR "autistic disorder*"; "autism-like" features (loss of sociability; "autism-related traits"; "autism-specific objects of high interest"; "complex autism" (autism; "emotional monitoring wearable device autism"; "high-functioning autism" (HFA); "no…
scale scores; measure autism symptoms; medial prefrontal cortex in autism; memory functioning across the autism spectrum; mental health difficulties in autism; mental health problems in both the autism; mental retardation to high-functioning autism; mild autism; mild autism/schizophrenia traits; mild or moderate autism; mild to moderate autism; mild to severe autism; mild-to-moderate autism; mild…	intelligence) processes; non-autism-specific outcomes; non-clinical autism spectrum phenotypes; non-dysmorphic autism; non-syndromic autism; non-verbal autism; nonclassical autism; nonsyndromic autism; nonverbal autism; numerous autism studies; objectively measured autism symptoms; offspring risk of autism; offspring's autism; one autism support classroom; one dependent variable (autism; other at…
autism spectrum disorder	"autism spectrum disorder; "autism spectrum disorder"; "autism spectrum disorder" (ASD; ASD autism spectrum disorder; ASD = autism spectrum disorder; ASD [autism spectrum disorder; ASD autism spectrum disorder; ASD autism spectrum disorder group; ASD autism spectrum disorder, ODD oppositional defiant disorder; ASD-autism spectrum disorder; Essential autism spectrum disorder; HR-ASD high risk--aut…
autism spectrum disorders	ADHDComorbid autism spectrum disorders; ASD autism spectrum disorders; Children with autism spectrum disorders; Figure 1 In autism spectrum disorders; MeSH terms "autism spectrum disorders"; The social difficulties in autism spectrum disorders; a core deficit of both autism spectrum disorders; a pathogenic mechanism in autism spectrum disorders; an autism spectrum disorders (ASD); an estimated pr…
autistic	"autism spectrum disorder*" OR "autistic disorder*"; "autistic disorder"; "autistic people"; "autistic" traits; "non-autistic people"; "sub-threshold" autistic traits; "with non-autistic people"; 'autistic psychopathy'; 'autistic traits'; 'autistic-like'; 'autistic-like' traits (ALTs; 25-Item Full CAT-Q Scale across autistic; 3-hydroxyhippuric acid in the urine of autistic individuals; A autistic…
autistic behavior	autistic behavior; autistic behavior (ADOS severity score); autistic behavior); displaying autistic behavior; more severe autistic behavior; non-autistic behavior [61] and personality; overall autistic behavior; reduced autistic behavior in the VPA-model of ASD; this autistic behavior
autistic children	Some parameter values increase in autistic children; a bifidogenic effect in autistic and non-autistic children; a change in microbiota composition in autistic children; autistic and non-autistic children; autistic children; autistic children (green); autistic children entering adulthood; autistic children induce cell death; autistic children induce deficits in isolation-induced ultrasonic vocali…
autistic disorder	"autistic disorder; 75% autistic disorder; AD autistic disorder; AD-autistic disorder; ASD incorporates autistic disorder; C103 significant associations between autistic disorder; DSM-IV autistic disorder; OIB in autistic disorder; an autistic disorder; another autistic disorder; autistic disorder; autistic disorder (AD); autistic disorder (DSM-IV-TR); autistic disorder (autism; autistic disorder…
autistic features	additional autistic features; associate autistic features; autistic features; autistic features cross diagnostic borders; autistic features in facial expression; autistic features in the other facial expression elements; autistic features of facial expression in participants; core autistic features within the domain of restricted and repetitive behaviors; female autistic features; generate autist…
autistic-like behavior	Propionic acid-induced autistic-like behavior in laboratory animals; an autistic-like behavior profile; autistic-like behavior; autistic-like behavior in these animals; gestation induced autistic-like behavior
autistic-like features	autistic-like features
body rocking	body rocking; repeated incidents of body rocking; simultaneous body rocking
copying	copying
decreased social interactions	decreased social interactions
delayed echolalia	delayed echolalia
delayed language	delayed language; delayed language ability; delayed language development; delayed language development)
delayed speech	absent to severely delayed speech [1, 2; delayed speech; delayed speech development
delayed speech and language	delayed speech and language; predict delayed speech and language development4-6
difficulty with social interaction	difficulty with social interaction
disassembly	disassembly
echolalia	any tendency to echolalia; echolalia; her child's echolalia
expressionless face	expressionless face
hand flapping	hand flapping; hand flapping events; of hand flapping movements
hand movements	Severe Stereotyped hand movements; involuntary hand movements; stereotyped hand movements; stereotypic hand movements
head banging	head banging; unexpected head banging
hopping	hopping
imitation	"lack of spontaneous imitation of actions; An imitation interaction strategy; NISNadel imitation scale; Nadel imitation; PEP-R imitation; The automatic imitation task; The entire imitation task; The imitation intervention; This premature imitation; a computer-based RT measure of automatic imitation; a dysfunctional MNS underpins atypical imitation abilities in ASD; a dysfunctional MNS underpins a…
impaired social interaction	an impaired social interaction ability; impaired social interaction; impaired social interaction behavior; the impaired social interaction
impaired social interactions	impaired social interactions
indifference to pain	indifference to pain
initiating social interactions	Difficulty initiating social interactions; difficulty initiating social interactions
interest in peers	an increased interest in peers
lack of expressive language	a lack of expressive language
lack of eye contact	lack of eye contact
language delay	Severe expressive language delay; The NMA on language delay; a risk factor in speech delay, language delay, attention deficit disorder; attention-deficit hyperactivity disorder (ADHD), language delay; biomarkers of language delay among autism subjects; developmental language delay; developmental language delay had lower current performance IQ10; expressive language delay; global developmental and…
language delays	autism leads to language delays; cognitive and language delays; global developmental delays or language delays; language delays; the significant language delays
limited expressive language	limited expressive language
limited speech	her limited speech...; limited speech; very limited speech output
non-verbal	A non-verbal false sign task; Abnormal non-verbal behaviors in people; General difficulties in verbal and non-verbal communication; High incidence of non-verbal autism; Total Verbal/non-verbal Communication; a brief assessment of non-verbal IQ; a non-verbal intelligence quotient (IQ); a test of non-verbal IQ (Kaufman Brief Intelligence Test; atypical non-verbal communication; autistic lack of non…
nonverbal	Children's nonverbal intelligence; Leiter-R nonverbal IQ standard score; a "nonverbal" test of intelligence; a naturalistic nonverbal deception task; a nonverbal stimulus; a nonverbal-cue-biased judgment; a positive nonverbal expression; abnormalities in nonverbal communicative behaviors; alterations in verbal and nonverbal communication; comprehension of verbal and nonverbal communication; defic…
other pervasive developmental disorders	other pervasive developmental disorders; other pervasive developmental disorders prevalence in various geographic regions
pacing	pacing; pacing cortical pyramidal cells
pervasive development disorder	pervasive development disorder
pica	pica
poor eye contact	poor eye contact
reciprocity	ADI-A4 lack of socioemotional reciprocity; ADI-R socio-emotional reciprocity; Social reciprocity (severe); difficulties in social or emotional reciprocity; difficulties in social-emotional reciprocity; emotional reciprocity; greater socio-emotional reciprocity impairment; his severe impairment in social-emotional reciprocity; reciprocity; reciprocity in behavior; reduced reciprocity; social recip…
repetitive speech	R repetitive speech; RBQ repetitive speech; more repetitive speech; repetitive speech
ritualistic behavior	repetitive and ritualistic behavior; ritualistic behavior
rocking	rocking; rocking body; rocking/swaying'
self-abusive behavior	self-abusive behavior; self-abusive behavior on the aberrant behavior checklist
self-destructive behavior	more self-destructive behavior; self-destructive behavior
self-injurious behavior	elevated rates of self-injurious behavior; self-injurious behavior
social communication disorder	social communication disorder; social communication disorder (SCD
social withdrawal	ABC social withdrawal; ABC social withdrawal subscale; Lethargy/social withdrawal; Lethargy/social withdrawal 9; a symptom of social withdrawal; autistic disorder displaying social withdrawal; greater social withdrawal; lethargy/social withdrawal subscales of ABC; lethargy/social withdrawal, stereotypic behaviour; lower scores on ABC lethargy/social withdrawal subscale; social withdrawal; social …
speech and language delay	severe speech and language delay; speech and language delay
speech delay	Phrase speech delay; Word speech delay; a risk factor in speech delay, language delay, attention deficit disorder; phrase speech delay; severe speech delay; severe speech delay/absent speech; speech delay; speech delay Breitenkamp et al; speech delay, language delay, attention deficit disorder; word speech delay
speech delays	speech delays
spinning	spinning; spinning oneself in circles
stereotypic movements	an increase in stereotypic movements; stereotypic movements
stereotypical movements	stereotypical movements
trains	Intermittent TBS (iTBS) sessions deliver 2 second trains; LFP), spike trains; This classifier trains the high-level weights; Toy trains; a preoccupation with trains; accumulation in response to trains; both trains; either trains; epileptic spike trains; epileptic spike-trains; spike trains; the defective response to stimulus trains; the defendant's pursuit of his circumscribed interest in trains;…
unusual noises	unusual noises
verbal communication	Able to use verbal communication; a 5-point increase in verbal communication; subtle changes in verbal communication; the entire assessment of verbal communication; verbal communication; verbal communication mixed model analysis; verbal communication scores

## Sheet: S5
BM term	Overlapping_predictions (separated by ';')
arm flapping	self-stimulation (arm flapping
asperger	asperger syndrome; asperger syndrome (DSM-IV-TR
atypical autism	ICD-10 atypical autism (HAA); Most atypical autism diagnoses; an atypical autism diagnosis; atypical autism; atypical autism (AA); atypical autism (AA) first; atypical autism diagnoses; atypical autism diagnosis; atypical autism groups; atypical autism/pervasive developmental disorder; autism/atypical autism; autism/atypical autism in adulthood; autism/atypical autism in childhood; autistic disor…
atypical pervasive developmental disorder	2 atypical pervasive developmental disorder; all met DSM-III criteria for 'atypical pervasive developmental disorder
atypical prosody	atypical prosody; atypical prosody in speakers
autism	'autism; 'high-functioning' autism; 'non-organic' autism; 'ordinary' autism; 123 multiplex autism families; 80 autism families; A characteristic "autism profile; A core feature of autism; A fourth hypothesis concerning metabolic implication in autism; A genetic etiology in autism; A left-hemisphere hypothesis of autism; A narrower definition of childhood autism; A new neurobiological phenomenon i…
mpairment to the broad phenotype of autism; an increase for Kanner autism; an increase in autism; an increase in autism occurrence; an increase in autism prevalence; an increase in leptin levels in autism; an increase in the incidence of autism; an increase in the reported prevalence of autism; an increased alpha-secretase pathway in autism; an increased autonomy of low-level perceptual processes…	eye tracking-based autism risk index; an ongoing genetic study of autism; an ongoing linkage project in autism; an ongoing postnatal process in both autism; an online autism training; an ontology of autism; an organ writ large in the pathophysiology of autism; an overall autism identification accuracy; an underlying genetic liability to autism; an unexpected reduction in the rise of autism preval…	high-functioning autism; attention deficit/hyperactivity disorder (ADHD) or childhood autism; attention switching problems of the autism symptoms; attention-deficit/hyperactivity disorder (ADHD) and high-functioning autism; atypical binocular dynamics in autism; atypical developmental progression of executive functions in autism; atypical experiential embedding of word acquisition in autism; atyp…	MPX); autism (odd ratio; autism (odds ratio; autism (severe); autism (singleton); autism (spectrum disorders; autism + ADHD; autism +- NDP deficits; autism +- neuro-developmental psychiatric (NDP) diagnoses; autism ASD; autism Broad Phenotype; autism CNVs; autism EBIs; autism GWAS signals; autism IHI; autism JA; autism [95% confidence interval (CI); autism [S.S; autism a group-based; autism a hig…	and (c) test the associations between hyporesponsiveness; autism relatives; autism release their stress through behaviors; autism rely on executive functions to bolster their false-belief understanding; autism report high rates of stress; autism repository; autism reproduced high salient goals; autism research priorities; autism researchers; autism resolve linguistic ambiguity; autism resource ce…	and oxytocin's facilitatory effects; autism spectrum quotient scores; autism spectrum quotient-short (AQ-short) in a transgender clinical population; autism spectrum quotients; autism spectrum severity level; autism spectrum subtypes; autism spectrum symptomatology; autism spectrum symptoms; autism spectrum the incidence; autism spectrum traits; autism spectrum traits in females; autism spectrum …	psychotic experiences; autism spectrum understanding; autism spectrum vulnerability; autism spectrums condition; autism standard false-belief tests; autism status; autism stem from disruption to the sub-cortical	rapid emotion; autism stigma; autism strategies; autism studied; autism studies; autism study; autism subgroup; autism subgroups; autism subjects; autism subjects' stool specimens; autism subtype; autism subtypes; autism successfully complete more steps; autism suffer lower life satisfaction; autism supplements; autism support; autism support classrooms; autism support practitioners; autism surve…	additive and dominant models; autism understanding; autism unevenly regulates the striatal and septal SVZ; autism unexplored; autism unfold; autism urges; autism use communication; autism use different linguistic cues in sentence comprehension; autism use language; autism using CARS cut off scores; autism using binary logistic regression analysis; autism using conventional analysis; autism using …	like mental retardation; autism	speech and language delay; autism--aberrant processes of ribosome biosynthesis and translation; autism-ADHD; autism-affected brains; autism-affected sibling pair (ASP) families; autism-associated CNV loci; autism-associated H3K4me3 changes in prefrontal cortex neurons; autism-associated MeCP2 mutants; autism-associated action model formation; autism-associated behavioral deficits; autism-associat…	speech-language difficulties; broader autism phenotypes; broader autism spectrum; broader autism spectrum on the ADOS; broader autism spectrum/PDD; broader autism-related traits; broader autonomic dysfunction) in autism; broader phenotype autism traits; broader-spectrum autism; cancer genes on the autism phenotype; cases autism; catatonia in autism; catatonia of autism; categorical autism; caudat…	developmental	and emotional features of autism; cognitive-linguistic development in autism; common autism susceptibility genes; common sensory-psychomotor signs in autism; communication challenges of children across the autism spectrum; communication difficulties in autism spectrum conditions; communication difficulties of autism; communication dysfunction in autism probands; communication in autism; comorbid …	or even mixed pattern functional connectivity abnormalities in autism; decreases in autism symptoms; decreasing global autism severity; deficient in autism; deficit in executive functions in autism; deficits in autism; deficits in autism (disorders; deficits in error monitoring in autism; deficits in mitochondrial electron transport chain complexes in autism; deficits in other autism-associated g…	residual state; infantile autism/autistic disorder; infantile low-functioning autism; infantile psychosis in autism; infantile psychosis in childhood autism; inflammation in autism; influence autism prevalence; influenced knowledge about childhood autism; influencing knowledge about childhood autism; inhibitory imbalance' model of autism; initial autism symptom severity; insights on high-function…	cerebellar	and cortical structures; language defects in autism; language deficits characterize autism; language delay in autism; language delay) idiopathic autism; language disability in autism; language impairment in autism; large learns on disorders on the autism spectrum; large-for-gestational age (LGA) birthweights increase autism risk; large-scale autism grants; large-scale search behavior in autism; l…	medium (MFA)	and high (HFA) functioning autism; low and high autism spectrum quotients; low autism severity; low autism severity groups; low autistic traits based on their performance on the autism; low functioning autism; low functioning autism (LFA); low on the autism-spectrum quotient questionnaire; low risk of developing autism; low traits of autism; low whole blood 5-HT in autism; low-functioning autism;…	across multiple task formats; memory impairment in autism; mentally retarded autism; mentally retarded infantile autism; met lower autism symptomatology criteria; metabolic and functional impairments of neurons in autism; methyl-D-aspartic acid (NMDA) glutamate receptor improves autism; microbial composition in a valproic acid (VPA)-induced rat model autism; microbiota in autism; mild autism; mil…	moderate and severe autism; mild-moderate autism; mild-to-moderate autism; mild-to-moderate or severe autism; mild/moderate autism; milder autism; milder autism-like symptoms; milder autism-related phenotypes; milder variants of the autism phenotype; mildly affected boys in multiple-incidence autism; mildly impaired in high functioning autism; mimic autism; mind deficits in autism; minicolumns in…	single-incidence autism families (SIAF)	and control Down syndrome families; multiple-incidence autism probands; multiplex autism; multiplex autism families; mutations in autism genes; mutations in genes relevant to autism; myelin alteration in autism; nAChRs in the thalamus in autism; naive autism subjects; narrow potential autism linkage regions; narrowly defined autism; neonatal exposure to sevoflurane induces autism-like behaviors i…	namely alterations in neuron density; neuropathological changes in autism; neuropathology in autism; neuropeptide in infantile autism; neuropsychiatric disorders in autism families; new genetic knowledge about autism; new insight into the complex metabolic interactions underlying autism; newly diagnosed autism increased sevenfold; nominally significant association between autism; nominally signif…	right amygdala volume change; the autism groups; the autism hypothesis; the autism instruments; the autism movement; the autism mutation; the autism pathogenesis; the autism patients symptoms; the autism phenotype; the autism phenotype exist across the population; the autism phenotype extends beyond autism; the autism phenotype in int dup; the autism phenotype through early adulthood; the autism …	lower levels of habituation of the amygdala to the face stimuli; the autism spectrum have impaired global coherence; the autism spectrum hypothesis; the autism spectrum in UK classrooms; the autism spectrum in adults; the autism spectrum in the USA; the autism spectrum interacting; the autism spectrum of disorders; the autism spectrum often demonstrate atypical joint attention; the autism spectru…
autism spectrum disorder	An autism spectrum disorder; An autism spectrum disorder registry; An increased prevalence of autism spectrum disorder (ASD; Asperger-type autism spectrum disorder; Changes in autism spectrum disorder syndromes; Child autism spectrum disorder; Comorbid executive dysfunction in autism spectrum disorder (ASD; DSM-IV-TR-based autism spectrum disorder; Difficulty in the timely identification of autis…
autism spectrum disorders	A genetic overlap exists between autism spectrum disorders; Abnormal fMRI habituation in autism spectrum disorders (ASDs; Atypical trajectory of brain growth in autism spectrum disorders (ASDs; Children with autism spectrum disorders; Comorbid autism spectrum disorders; Differentiating autism spectrum disorders (ASDs; Early intervention in autism spectrum disorders (ASDs; Etiopathogenesis of auti…
autistic	'high' autistic-like symptoms; (b) 13 autistic adolescents; (c) to investigate the discordance in autistic traits in monozygotic; 22 autistic and 22 mentally retarded; 4 dichotomized autistic traits; A high proportion of these autistic subjects; A profoundly retarded autistic client; A small number of classically autistic persons; A small percentage of our autistic subjects; AChE inhibitor agains…
autistic symptoms in phenylketonuria; autistic symptoms in the communication and language domain; autistic symptoms on repetitive behaviour; autistic symptoms on the CARS-TV; autistic syndrome; autistic syndrome behavioral specificity; autistic syndrome disorder; autistic syndromes; autistic tendencies; autistic tendencies (Autism-Spectrum Quotient; autistic tendencies in non-clinical groups; aut…	delay in ASC diagnosis; autistic traits (AST) in pediatric obsessive-compulsive disorder (OCD; autistic traits (ATA); autistic traits (ESAT) at T1; autistic traits across cultures; autistic traits across disease groups; autistic traits across the population; autistic traits across the sexes; autistic traits across the two groups; autistic traits affects participants' ability to modulate their mot…	and language delay; autistic transformations; autistic transgender; autistic transgender self-advocates; autistic trios; autistic trouble; autistic twins; autistic type; autistic type behavior problems; autistic type of problems in males; autistic urines; autistic users; autistic visual cognition; autistic visual cognitive abilities; autistic visual perception; autistic visuospatial peaks; autist…	20 Down syndrome; autistic	Down's syndrome; autistic	and food-related behaviors in Prader-Willi syndrome; autistic	behavior-disturbed; autistic	language-impaired	and non-language-impaired children; autistic	mentally handicapped; autistic	retarded; autistic	schizophrenic; autistic-like; autistic-like BTBR inbred mice; autistic-like Pervasive Developmental Disorder; autistic-like and internalizing traits; autistic-like animals; autistic-like attention; autistic-like behavioral abnormalities; autistic-like behaviors; autistic-like behaviors in offspring (stereotyped/repetitive behaviors; autistic-like behaviors of valproic acid; autistic-like behaviou…	traits; autistic-like' abnormalities; autistic-like' symptoms; autistic-like); autistic-like."" Overall scores on the CARS; autistic-making process; autistic-related behaviours; autistic-related challenges; autistic-related patterns of behaviors; autistic-related symptoms; autistic-related traits in the general population lie on a continuum; autistic-relevant behavioral abnormalities; autistic-sp…	low-functioning autistic; high-functioning autistic-spectrum disorder; high/low autistic; higher and lower autistic traits scores; higher autistic tendencies; higher autistic trait; higher autistic trait levels; higher autistic trait scores; higher autistic traits; higher autistic traits across; higher autistic traits display stronger fluctuations in pupil size; higher autistic traits in healthy …	(c) autistic-related diseases; nitrotyrosine-modified proteins in autistic brains; non autistic groups; non-autistic; non-autistic FraX; non-autistic adults; non-autistic age- and sex-matched controls; non-autistic brains; non-autistic cerebellar samples; non-autistic conditions; non-autistic control subjects; non-autistic controls; non-autistic developmental delays of mixed aetiology; non-autist…	or high-functioning autistic; nonsocial autistic-like traits; nonverbal MA matched groups of five autistic; nonverbal autistic; normoserotonemic (NS) autistic subjects; not examined language-related cortex in autistic and control subjects; nucleotide polymorphisms defined 9 Y chromosome haplotypes in autistic; obsessive autistic atypical subtype; obsessive-compulsive and autistic traits; obstetri…	biochemistry and blood brain barrier impairment in animals; preschool autistic; previously defined core autistic symptoms; previously uncharacterized autistic-like phenotypes; primary autistic probands; prior autistic traits; profound autistic-like behavioural alterations; profoundly autistic; prominent autistic traits; prosodic judgment in the incongruent condition in autistic adolescents; psych…	and in cerebellar neurons in autistic subjects; quantifying autistic traits; quantitative autistic impairments in females; quantitative autistic trait; quantitative autistic trait scores; quantitative autistic traits; quantitative measure of autistic traits; quantitative stereological study of the autistic brain; quasi-autistic patterns; rare genomic alterations in the susceptibility to epileptic…	parietal	and occipital	but not frontal lobes; significant hypoperfusion in the prefrontal areas of autistic individuals; significant relation between autistic traits; significantly elevated in different tissues in autistic subjects; significantly elevated in the frontal cortex of autistic subjects; significantly fewer neurons in the autistic amygdala overall and in its lateral nucleus; significantly greater in hyperser…	stereotypic	ritualistic; the autistic trait dimensions; the autistic traits; the autistic traits 'childhood behavior'	'rigidity; the autistic traits as quantitative extremes; the autistic traits cause mental stress; the autistic's family dynamics caused difficulties; the autistic-like BTBR T+tf/J strain; the autistic-like behaviors; the autistic-like behaviour pattern; the autistic-like disorders; the autistic-like findings; the autistic-like mice C58/J; the autistic-like traits; the behavioral autistic phenotyp…	theta	alpha and beta) on the one hand and autistic traits on the other hand; the overlap between autistic traits; the pathophysiology of the autistic syndrome; the population autistic trait distributions; the population distribution of autistic traits; the post-mortem tissue of autistic individuals; the prenatal autistic imprinting hypothesis' in which autism; the primary autistic phenotype; the quanti…
autistic behavior	A substantial decline in autistic behavior; The autistic behavior; The autistic behavior phenotype; The severity of the autistic behavior; a relatively high incidence of autistic behavior; anomalous autistic behavior, destructive behavior; any autistic behavior; autism/autistic behavior; autistic behavior; autistic behavior (AUT; autistic behavior (group 2; autistic behavior and language disorder…
autistic children	13 high-IQ autistic children; Repetitive behaviors of six autistic children; The abnormal gaze behavior of autistic children toward human faces; a disturbance in early brain development in autistic children independent of intellect; a general delay in communication ability in autistic children; a large population of autistic children; a response delay requirement on the discrimination performance…
autistic disorder	An autistic disorder; Autism/autistic disorder; DSM-III-R autistic disorder; DSM-IV autistic disorder; DSM-IV autistic disorder criteria; DSM-IV-TR autistic disorder; DSM-IV-TR)-defined autistic disorder; IV autistic disorder (AD) with speech loss (SL) (ADSL); Infantile autistic disorder; One hundred ninety-six multiplex autistic disorder families; Reelin involvement in autistic disorder; The aut…
autistic features	Autism spectrum disorders/autistic features; Certain autistic features; Early identification of autistic features; High rates of autistic features; Some autistic features; Typical autistic features; a few autistic features; a reduction of the autistic features; an "autistic features; autism/autistic features; autistic features; autistic features (AZ); autistic features (type I); autistic features…
autistic thinking	an increase in autistic thinking scores; autistic thinking; autistic thinking in all subjects
autistic-like behavior	a characteristic autistic-like behavior; autistic-like behavior; autistic-like behavior (ALB); autistic-like behavior [R.J; autistic-like behavior and mTOR signaling in food allergic mice; autistic-like behavior in nonautistic subjects; environment-induced autistic-like behavior; induced autistic-like behavior; valproic acid (VPA) induced autistic-like behavior
autistic-like features	autistic-like features; autistic-like features in animals; behavioral autistic-like features; multiple autistic-like features; nonsocial autistic-like features; several autistic-like features; some autistic-like features; the autistic-like features; their difference scores on autistic-like features
body rocking	body rocking; stereotypical body rocking
body-rocking	body-rocking; flapping and body-rocking stereotypies
copying	copying
decreased eye contact	decreased eye contact
decreased social interactions	decreased social interactions
delayed echolalia	an abundance of delayed echolalia; delayed echolalia; delayed echolalia in naturalistic interactions; delayed echolalia in various handicapping conditions
delayed language	a lack of delayed language; clinically delayed language development; delayed language; delayed language acquisition; delayed language acquisition characteristic of autism; delayed language acquisition); delayed language development; delayed language onset; left parietal gray matter volumes in delayed language development in autistic children representative of the 'real world' autistic population;…
delayed speech	atypical or delayed speech onset; delayed speech; delayed speech acquisition; delayed speech and motor milestones; delayed speech development; delayed speech milestones; delayed speech onset
disassemble	disassemble
echolalia	Incidental echolalia; The facilitative effect of incorporating echolalia; a reduction in echolalia; autism echolalia; autistic children's immediate echolalia; autistic immediate echolalia; cognitive functions echolalia; echolalia; echolalia facilitated generalization; echolalia in autistic language; echolalia in deaf; echolalia in interactive contexts; echolalia in the language development proces…
expressionless face	expressionless face
hair pulling	hair pulling
hand flapping	hand flapping; increased rates of hand flapping
hand movements	Stereotypic hand movements; execution of hand movements; loss of purposeful hand movements; more complex hand movements; stereotyped hand movements; stereotypic hand movements; the characteristic stereotypic hand movements; the experimenter's hand movements
head banging	head banging; self-injurious head banging
imitation	(c) motor imitation ability; A significant association between imitation scores; A task-specific robot imitation test; AIN in imitation; ASD imitation deficits; ASD imitation performance; ASD-associated deficits in imitation; An experimental analysis of imitation; Deficits in imitation ability in persons; Gestural and procedural imitation; Prevalent verbal and physical imitation; Revision of exis…
impaired social interaction	impaired social interaction; impaired social interaction and repetitive behaviors; impaired social interaction, language deficits; significantly impaired social interaction and adaptive behavior skills
impaired social interactions	impaired social interactions; impaired social interactions in BTBR mice
initiating social interactions	difficulty initiating social interactions
insistence on sameness	low rate insistence on sameness
lack of eye contact	a lack of eye contact; early lack of eye contact; lack of eye contact; poor/lack of eye contact
language delay	15 HR-language delay; ASD and language delay; ASD and language delay at chromosomal region; Although language delay; Apart from language delay; Attention-deficit hyperactivity disorder, language delay; Autism Spectrum Disorder and language delay; Early language delay; Early language delay (ELD; The communicative behavior of autistic and developmental language delay (DLD; The nominal increase in N…
language delayed	language delayed; language delayed (LD); mentally retarded (MR), or language delayed (LD)
language delays	auditory discrimination leads to language delays in ASD; clinically significant cognitive and language delays; cognitive and language delays; deficits and language delays; early language delays (LD); expressive language delays; known language delays; language delays; more developmental regression and motor and language delays; often experience language delays; overt language delays; self-stimulat…
limited expressive language	limited expressive language; limited expressive language discriminated among environmental variables
limited eye contact	limited eye contact
limited speech	limited speech; limited speech completed questionnaires
minimal eye contact	minimal eye contact
moderate impairment in pragmatic language	mild to moderate impairment in pragmatic language and interactions with peers
non-verbal	Abnormal non-verbal expression; Asperger syndrome (AS) and non-verbal learning disability; Impaired verbal and non-verbal communication; The syndrome of non-verbal learning disabilities (NLD); a disorder of non-verbal communication; a non-verbal FB test; a non-verbal IQ; a non-verbal learning disability; a non-verbal vocalization; a qualitative impairment in verbal and non-verbal communication; a…
nonverbal	A nonverbal assessment procedure; Child nonverbal IQ; Early nonverbal communication; High nonverbal IQ; Low nonverbal IQ; MR nonverbal abilities; Some nonverbal gestures; The problems of neuropsychologically testing nonverbal; a lower nonverbal IQ; a nonverbal IQ; a nonverbal IQ score; a nonverbal IQ test; a nonverbal auditory-visual paradigm; a nonverbal learning disability; a nonverbal learning…
other pervasive developmental disorders	autistic and other pervasive developmental disorders; autistic or other pervasive developmental disorders; other pervasive developmental disorders; other pervasive developmental disorders (PDDs; the other pervasive developmental disorders
pacing	mirrored pacing; pacing
palilalia	palilalia
perseverative behaviors	perseverative behaviors
pervasive development disorder	a pervasive development disorder; pervasive development disorder
pica	Reductions in pica; The pica phenomenon; a reduction in pica; an increase in pica; pica; reductions in pica; self-injurious behavior or pica; severely atypical development often display pica
poor eye contact	poor eye contact
reciprocity	affective reciprocity; decreased reciprocity; deficit of emotional reciprocity; deficits in visual reciprocity; deficits of emotional reciprocity; difficulty with emotional reciprocity; direct reciprocity; emotional reciprocity; impaired reciprocity; impaired social reciprocity; paucity of social and emotional reciprocity; reciprocity; reciprocity to decrease symptom severity; reduced reciprocity…
repetitive speech	reducing repetitive speech; repetitive speech; repetitive speech/behaviour symptoms; repetitive speech/stereotyped behaviour symptoms; significantly diminished obligatory components in response to the repetitive speech sound
ritualistic behavior	a reduction in ritualistic behavior; ameliorating ritualistic behavior in autistic disorder; obsessive-compulsive or ritualistic behavior; ritualistic behavior
ritualized behaviors	changes in repetitive, ritualized behaviors; proven effective in repetitive and ritualized behaviors; ritualized behaviors
rocking	head rocking; repetitive truncal rocking motions; rocking
self-abusive behavior	aggressive and self-abusive behavior; extremely hyperkinetic behavior" and "self-abusive behavior; self-abusive behavior
self-destructive behavior	reduction of hetero-aggressive and self-destructive behavior; self-destructive behavior
self-directed	a left hand dominance for hand actions for self-directed behaviors; a shift towards self-directed activity; attentional sensitivity to self-directed actions; decreased self-directed repetitive behavior; elevated repetitive self-directed grooming; high levels of repetitive self-directed behaviors; high-functioning autism (HFA) employ self-directed speech; increased self-directed behaviors; self-di…
self-injurious behavior	Prevalence of self-injurious behavior (SIB; The endogenous opiate release theory of self-injurious behavior (SIB); a special section on 'self-injurious behavior; aggressive or self-injurious behavior (SIB); aggressive, destructive and self-injurious behavior; an autism spectrum disorder (ASD) display self-injurious behavior (SIB); continued self-injurious behavior; decreasing self-injurious behav…
semantic-pragmatic impairment	semantic-pragmatic impairment; the semantic-pragmatic impairment
social communication disorder	social communication disorder
social interaction disorder	social interaction disorder
social withdrawal	improving social withdrawal; lethargy/social withdrawal; lethargy/social withdrawal [F; lethargy/social withdrawal and relating problems; lethargy/social withdrawal and stereotypic behavior; more social withdrawal; secondary social withdrawal; significantly greater improvement on the lethargy/social withdrawal; social withdrawal; social withdrawal and ADHD symptoms; social withdrawal and appetite…
speech and language delay	autism spectrum disorder (ASD), speech and language delay; autism, speech and language delay; more severe speech and language delay; severe expressive speech and language delay; severe speech and language delay; speech and language delay
speech delay	a significant speech delay; a speech delay; a speech delay/disorder; autistic behavior, developmental and speech delay; characteristic developmental and speech delay; early speech delay; growth and speech delay; investigated speech delay in infancy; marked speech delay; moderate to severe speech delay; motor and speech delay; phrase speech delay; phrase speech delay in the siblings; severe speech…
speech delays	severe speech delays; significant cognitive or speech delays; speech delays
spinning	spinning
stereotyped, repetitive behavior	expression of stereotyped, repetitive behavior; stereotyped, repetitive behavior
stereotypic movements	Baseline stereotypic movements; frequency of stereotypic movements; obsessive behaviours with stereotypic movements; repeat stereotypic movements; stereotypic movements; worsening stereotypic movements
stereotypical movements	problems communicating, and stereotypical movements; stereotypical movements
toe walking	current toe walking; high incidence of toe walking; idiopathic toe walking to increase passive dorsiflexion; persistent toe walking; toe walking; toe walking and sensory symptoms
toe-walking	Historical intermittent toe-walking; gross motor delay, and toe-walking; minimal and inconsistent decreases in toe-walking; toe-walking
toe-walking gait	autism spectrum disorder (ASD) exhibiting a toe-walking gait pattern; toe-walking gait
trains	25 stimulation trains; PPHC) program trains; auditory 40-Hz click trains; monaural click trains; small trains; stereotypical ASD interests (e.g. trains; the trains; trains
verbal communication	Non verbal communication; autistic impairments in verbal communication; deficits in verbal communication; difficulties with verbal communication; e. less abnormal) on Verbal communication and Non-verbal communication; gestural and verbal communication; impairment in verbal communication; lack of verbal communication; less impairment of verbal communication; limited verbal communication; marked im…

## Sheet: S6
	Number of true positives	Number of true entities	Number of predicted entities	Precision	Recall	F1 Score
Full-texts	37936	48706	60467	0.627	0.779	0.695
Abstracts	87391	106284	114421	0.764	0.8222	0.792
